# Supplementary material for: Performance of four equine pain scales and their association to movement asymmetry in horses with induced orthopedic pain
Source: Front Vet Sci. 2022 Aug 12;9:938022. doi: 10.3389/fvets.2022.938022 (PMC9411665; doi:10.3389/fvets.2022.938022)
Supplement: Supplementary File S1 — Dataset in an Excel book used for data analysis. Excel book containing two sheets. The sheet “Abbreviations” explains abbreviations used in column headers. The sheet “Dataset” contains symmetry data for all objective gait analyses, and total pain scores for pain assessments before and after the objective gait analyses. [file Table_1.XLSX]

## Sheet: Abbreviations
	Abbreviation	Explanation
	subj	Horse (h1-h8)
	meas	Objective gait analysis
	hd_min_mean	Trial mean of asymmetry value (HD min) over all strides for head
	hd_min_diff/2	Absolute difference from movement measurement 1, divided by 2
	pd_min_mean	Trial mean of asymmetry value (PD min) over all strides for pelvis
	pd_min_diff	Absolute difference from movement measurement 1
	TAS	Total asymmetry score, computed by adding together absolute differences in hd_min_diff/2 and pd_min_diff
	norm_min	Proportional time line in percentage. The highest TAS for each horse is set to 50%.
	pa	Pain assessment
	type	Timing of pain assessments, before (pre) or after (post) objective gait analysis
	pain	Classification of pain (no/yes) based on TAS: TAS>10= yes, TAS<10 = no
	obs	Observer giving the total pain score, unique identifier 1-5.
	scale	Pain scale used for pain assessment (hgs - 'Horse Grimace Scale', fap - 'Equine Utrecht University Scale of Facial Assessment of Pain', eps - 'Equine Pain Scale', cps - 'Composite Pain Scale')
	score	Total pain score for each pain assessment and observer

## Sheet: Dataset
subj	meas	hd_min_mean	hd_min_diff/2	pd_min_mean	pd_min_diff	TAS	norm_min	pa	type	pain	obs	scale	score
h1	1	-1.54654	0	3.43214	0	0	0	1	pre	no	1	hgs	1
h1	1	-1.54654	0	3.43214	0	0	0	2	post	no	1	hgs	1
h1	2	2.41947	-3.96601	1.29811	-2.13403	-6.10004	8	4	pre	no	1	hgs	2
h1	2	2.41947	-3.96601	1.29811	-2.13403	-6.10004	8	5	post	no	1	hgs	1
h1	3	-4.08341	0.495167	9.43831	6.00617	6.50134	8.53	6	pre	no	1	hgs	1
h1	3	-4.08341	0.495167	9.43831	6.00617	6.50134	8.53	7	post	no	1	hgs	1
h1	4	-10.9131	3.91002	13.2463	9.81414	13.7242	18	8	pre	yes	1	hgs	2
h1	4	-10.9131	3.91002	13.2463	9.81414	13.7242	18	9	post	yes	1	hgs	2
h1	5	-24.2634	10.5851	30.9755	27.5433	38.1285	50	10	pre	yes	1	hgs	1
h1	5	-24.2634	10.5851	30.9755	27.5433	38.1285	50	11	post	yes	1	hgs	1
h1	6	-6.98138	1.94415	9.96838	6.53624	8.4804	88.88	12	pre	no	1	hgs	1
h1	7	2.80619	-2.94963	2.06662	-1.36552	-4.31515	94.34	13	pre	no	1	hgs	1
h1	1	-1.54654	0	3.43214	0	0	0	1	pre	no	2	hgs	1
h1	1	-1.54654	0	3.43214	0	0	0	2	post	no	2	hgs	1
h1	2	2.41947	-3.96601	1.29811	-2.13403	-6.10004	8	4	pre	no	2	hgs	1
h1	2	2.41947	-3.96601	1.29811	-2.13403	-6.10004	8	5	post	no	2	hgs	1
h1	3	-4.08341	0.495167	9.43831	6.00617	6.50134	8.53	6	pre	no	2	hgs	1
h1	3	-4.08341	0.495167	9.43831	6.00617	6.50134	8.53	7	post	no	2	hgs	2
h1	4	-10.9131	3.91002	13.2463	9.81414	13.7242	18	8	pre	yes	2	hgs	2
h1	4	-10.9131	3.91002	13.2463	9.81414	13.7242	18	9	post	yes	2	hgs	1
h1	5	-24.2634	10.5851	30.9755	27.5433	38.1285	50	10	pre	yes	2	hgs	1
h1	5	-24.2634	10.5851	30.9755	27.5433	38.1285	50	11	post	yes	2	hgs	1
h1	6	-6.98138	1.94415	9.96838	6.53624	8.4804	88.88	12	pre	no	2	hgs	1
h1	1	-1.54654	0	3.43214	0	0	0	1	pre	no	3	hgs	0
h1	1	-1.54654	0	3.43214	0	0	0	2	post	no	3	hgs	1
h1	2	2.41947	-3.96601	1.29811	-2.13403	-6.10004	8	4	pre	no	3	hgs	2
h1	2	2.41947	-3.96601	1.29811	-2.13403	-6.10004	8	5	post	no	3	hgs	0
h1	3	-4.08341	0.495167	9.43831	6.00617	6.50134	8.53	6	pre	no	3	hgs	0
h1	3	-4.08341	0.495167	9.43831	6.00617	6.50134	8.53	7	post	no	3	hgs	1
h1	4	-10.9131	3.91002	13.2463	9.81414	13.7242	18	8	pre	yes	3	hgs	0
h1	4	-10.9131	3.91002	13.2463	9.81414	13.7242	18	9	post	yes	3	hgs	0
h1	5	-24.2634	10.5851	30.9755	27.5433	38.1285	50	10	pre	yes	3	hgs	0
h1	5	-24.2634	10.5851	30.9755	27.5433	38.1285	50	11	post	yes	3	hgs	2
h1	6	-6.98138	1.94415	9.96838	6.53624	8.4804	88.88	12	pre	no	3	hgs	1
h1	7	2.80619	-2.94963	2.06662	-1.36552	-4.31515	94.34	13	pre	no	3	hgs	0
h2	1	1.73432	0	0.0496487	0	0	0	3	pre	no	1	hgs	0
h2	1	1.73432	0	0.0496487	0	0	0	4	post	no	1	hgs	0
h2	2	-16.3952	9.06474	34.6297	34.58	43.6448	26.78	6	pre	yes	1	hgs	2
h2	2	-16.3952	9.06474	34.6297	34.58	43.6448	26.78	7	post	yes	1	hgs	1
h2	4	nan	nan	81.5425	81.4929	81.4929	50	9	pre	yes	1	hgs	4
h2	4	nan	nan	81.5425	81.4929	81.4929	50	10	post	yes	1	hgs	1
h2	5	-11.3654	6.54985	61.6941	61.6444	68.1943	58.16	11	pre	yes	1	hgs	0
h2	5	-11.3654	6.54985	61.6941	61.6444	68.1943	58.16	12	post	yes	1	hgs	0
h2	6	-20.08	10.9072	11.2024	11.1527	22.0599	71.69	16	pre	yes	1	hgs	2
h2	6	-20.08	10.9072	11.2024	11.1527	22.0599	71.69	17	post	yes	1	hgs	0
h2	7	-16.3718	9.05308	0.421457	-0.471106	8.58197	94.74	20	pre	no	1	hgs	2
h2	7	-16.3718	9.05308	0.421457	-0.471106	8.58197	94.74	21	post	no	1	hgs	0
h2	8	9.1535	-3.70959	4.56307	-4.61272	-8.32231	94.89	23	pre	no	1	hgs	1
h2	1	1.73432	0	0.0496487	0	0	0	3	pre	no	2	hgs	0
h2	1	1.73432	0	0.0496487	0	0	0	4	post	no	2	hgs	0
h2	2	-16.3952	9.06474	34.6297	34.58	43.6448	26.78	6	pre	yes	2	hgs	1
h2	2	-16.3952	9.06474	34.6297	34.58	43.6448	26.78	7	post	yes	2	hgs	1
h2	4	nan	nan	81.5425	81.4929	81.4929	50	9	pre	yes	2	hgs	2
h2	4	nan	nan	81.5425	81.4929	81.4929	50	10	post	yes	2	hgs	1
h2	5	-11.3654	6.54985	61.6941	61.6444	68.1943	58.16	11	pre	yes	2	hgs	1
h2	5	-11.3654	6.54985	61.6941	61.6444	68.1943	58.16	12	post	yes	2	hgs	0
h2	6	-20.08	10.9072	11.2024	11.1527	22.0599	71.69	16	pre	yes	2	hgs	0
h2	6	-20.08	10.9072	11.2024	11.1527	22.0599	71.69	17	post	yes	2	hgs	0
h2	7	-16.3718	9.05308	0.421457	-0.471106	8.58197	94.74	20	pre	no	2	hgs	0
h2	7	-16.3718	9.05308	0.421457	-0.471106	8.58197	94.74	21	post	no	2	hgs	0
h2	8	9.1535	-3.70959	4.56307	-4.61272	-8.32231	94.89	23	pre	no	2	hgs	0
h2	1	1.73432	0	0.0496487	0	0	0	3	pre	no	4	hgs	0
h2	1	1.73432	0	0.0496487	0	0	0	4	post	no	4	hgs	0
h2	2	-16.3952	9.06474	34.6297	34.58	43.6448	26.78	6	pre	yes	4	hgs	3
h2	2	-16.3952	9.06474	34.6297	34.58	43.6448	26.78	7	post	yes	4	hgs	1
h2	4	nan	nan	81.5425	81.4929	81.4929	50	9	pre	yes	4	hgs	2
h2	4	nan	nan	81.5425	81.4929	81.4929	50	10	post	yes	4	hgs	1
h2	6	-20.08	10.9072	11.2024	11.1527	22.0599	71.69	16	pre	yes	4	hgs	0
h2	6	-20.08	10.9072	11.2024	11.1527	22.0599	71.69	17	post	yes	4	hgs	0
h2	7	-16.3718	9.05308	0.421457	-0.471106	8.58197	94.74	20	pre	no	4	hgs	2
h2	7	-16.3718	9.05308	0.421457	-0.471106	8.58197	94.74	21	post	no	4	hgs	0
h2	8	9.1535	-3.70959	4.56307	-4.61272	-8.32231	94.89	23	pre	no	4	hgs	1
h3	1	3.92612	0	8.17402	0	0	0	1	pre	no	1	hgs	1
h3	1	3.92612	0	8.17402	0	0	0	2	post	no	1	hgs	0
h3	2	-0.55818	2.24215	13.0211	4.84704	7.08919	4.32	5	pre	no	1	hgs	1
h3	3	-48.9732	26.4497	53.4265	45.2525	71.7022	43.65	6	post	yes	1	hgs	1
h3	4	-56.0603	29.9932	60.306	52.132	82.1252	50	7	pre	yes	1	hgs	3
h3	4	-56.0603	29.9932	60.306	52.132	82.1252	50	8	post	yes	1	hgs	2
h3	5	-13.1192	8.52264	36.8958	28.7218	37.2444	77.33	9	pre	yes	1	hgs	1
h3	5	-13.1192	8.52264	36.8958	28.7218	37.2444	77.33	10	post	yes	1	hgs	1
h3	6	-5.82568	4.8759	11.6862	3.51216	8.38806	94.89	11	pre	no	1	hgs	1
h3	6	-5.82568	4.8759	11.6862	3.51216	8.38806	94.89	12	post	no	1	hgs	1
h3	7	-6.69565	5.31089	6.94926	-1.22476	4.08612	97.51	13	pre	no	1	hgs	0
h3	7	-6.69565	5.31089	6.94926	-1.22476	4.08612	97.51	14	post	no	1	hgs	1
h3	8	-0.401982	2.16405	3.68025	-4.49377	-2.32972	98.58	15	pre	no	1	hgs	0
h3	1	3.92612	0	8.17402	0	0	0	1	pre	no	2	hgs	1
h3	1	3.92612	0	8.17402	0	0	0	2	post	no	2	hgs	1
h3	2	-0.55818	2.24215	13.0211	4.84704	7.08919	4.32	5	pre	no	2	hgs	1
h3	3	-48.9732	26.4497	53.4265	45.2525	71.7022	43.65	6	post	yes	2	hgs	1
h3	4	-56.0603	29.9932	60.306	52.132	82.1252	50	7	pre	yes	2	hgs	1
h3	4	-56.0603	29.9932	60.306	52.132	82.1252	50	8	post	yes	2	hgs	1
h3	6	-5.82568	4.8759	11.6862	3.51216	8.38806	94.89	11	pre	no	2	hgs	1
h3	6	-5.82568	4.8759	11.6862	3.51216	8.38806	94.89	12	post	no	2	hgs	1
h3	7	-6.69565	5.31089	6.94926	-1.22476	4.08612	97.51	13	pre	no	2	hgs	1
h3	7	-6.69565	5.31089	6.94926	-1.22476	4.08612	97.51	14	post	no	2	hgs	1
h3	8	-0.401982	2.16405	3.68025	-4.49377	-2.32972	98.58	15	pre	no	2	hgs	2
h3	1	3.92612	0	8.17402	0	0	0	1	pre	no	3	hgs	1
h3	1	3.92612	0	8.17402	0	0	0	2	post	no	3	hgs	1
h3	2	-0.55818	2.24215	13.0211	4.84704	7.08919	4.32	5	pre	no	3	hgs	1
h3	3	-48.9732	26.4497	53.4265	45.2525	71.7022	43.65	6	post	yes	3	hgs	2
h3	4	-56.0603	29.9932	60.306	52.132	82.1252	50	7	pre	yes	3	hgs	3
h3	4	-56.0603	29.9932	60.306	52.132	82.1252	50	8	post	yes	3	hgs	1
h3	5	-13.1192	8.52264	36.8958	28.7218	37.2444	77.33	9	pre	yes	3	hgs	1
h3	5	-13.1192	8.52264	36.8958	28.7218	37.2444	77.33	10	post	yes	3	hgs	0
h3	6	-5.82568	4.8759	11.6862	3.51216	8.38806	94.89	11	pre	no	3	hgs	0
h3	6	-5.82568	4.8759	11.6862	3.51216	8.38806	94.89	12	post	no	3	hgs	1
h3	7	-6.69565	5.31089	6.94926	-1.22476	4.08612	97.51	13	pre	no	3	hgs	1
h3	7	-6.69565	5.31089	6.94926	-1.22476	4.08612	97.51	14	post	no	3	hgs	0
h3	8	-0.401982	2.16405	3.68025	-4.49377	-2.32972	98.58	15	pre	no	3	hgs	0
h4	1	-2.98066	0	0.367831	0	0	0	1	pre	no	1	hgs	1
h4	1	-2.98066	0	0.367831	0	0	0	2	post	no	1	hgs	1
h4	2	7.84218	5.41142	2.00386	-2.3717	3.03972	1.69	5	pre	no	1	hgs	1
h4	3	12.8509	7.9158	24.2584	23.8906	31.8064	17.65	6	post	yes	1	hgs	1
h4	6	72.1804	37.5805	52.9048	52.5369	90.1174	50	9	pre	yes	1	hgs	3
h4	6	72.1804	37.5805	52.9048	52.5369	90.1174	50	10	post	yes	1	hgs	1
h4	7	45.9516	24.4661	41.6339	41.2661	65.7322	63.53	11	pre	yes	1	hgs	3
h4	7	45.9516	24.4661	41.6339	41.2661	65.7322	63.53	12	post	yes	1	hgs	0
h4	8	31.3117	17.1462	31.3704	31.0026	48.1487	73.29	13	pre	yes	1	hgs	1
h4	8	31.3117	17.1462	31.3704	31.0026	48.1487	73.29	14	post	yes	1	hgs	1
h4	9	10.489	6.73485	23.9068	23.539	30.2739	83.2	15	pre	yes	1	hgs	1
h4	9	10.489	6.73485	23.9068	23.539	30.2739	83.2	16	post	yes	1	hgs	1
h4	10	-0.668675	1.15599	7.8755	7.50767	8.66366	95.19	17	pre	no	1	hgs	0
h4	10	-0.668675	1.15599	7.8755	7.50767	8.66366	95.19	18	post	no	1	hgs	1
h4	11	-7.51831	-2.26883	3.10059	-3.46842	-5.73724	96.82	19	pre	no	1	hgs	1
h4	1	-2.98066	0	0.367831	0	0	0	1	pre	no	2	hgs	1
h4	1	-2.98066	0	0.367831	0	0	0	2	post	no	2	hgs	1
h4	2	7.84218	5.41142	2.00386	-2.3717	3.03972	1.69	5	pre	no	2	hgs	1
h4	3	12.8509	7.9158	24.2584	23.8906	31.8064	17.65	6	post	yes	2	hgs	1
h4	6	72.1804	37.5805	52.9048	52.5369	90.1174	50	9	pre	yes	2	hgs	2
h4	6	72.1804	37.5805	52.9048	52.5369	90.1174	50	10	post	yes	2	hgs	2
h4	7	45.9516	24.4661	41.6339	41.2661	65.7322	63.53	11	pre	yes	2	hgs	3
h4	7	45.9516	24.4661	41.6339	41.2661	65.7322	63.53	12	post	yes	2	hgs	1
h4	8	31.3117	17.1462	31.3704	31.0026	48.1487	73.29	13	pre	yes	2	hgs	1
h4	8	31.3117	17.1462	31.3704	31.0026	48.1487	73.29	14	post	yes	2	hgs	1
h4	9	10.489	6.73485	23.9068	23.539	30.2739	83.2	15	pre	yes	2	hgs	1
h4	9	10.489	6.73485	23.9068	23.539	30.2739	83.2	16	post	yes	2	hgs	1
h4	10	-0.668675	1.15599	7.8755	7.50767	8.66366	95.19	17	pre	no	2	hgs	1
h4	10	-0.668675	1.15599	7.8755	7.50767	8.66366	95.19	18	post	no	2	hgs	1
h4	11	-7.51831	-2.26883	3.10059	-3.46842	-5.73724	96.82	19	pre	no	2	hgs	1
h4	1	-2.98066	0	0.367831	0	0	0	1	pre	no	3	hgs	1
h4	1	-2.98066	0	0.367831	0	0	0	2	post	no	3	hgs	0
h4	2	7.84218	5.41142	2.00386	-2.3717	3.03972	1.69	5	pre	no	3	hgs	1
h4	3	12.8509	7.9158	24.2584	23.8906	31.8064	17.65	6	post	yes	3	hgs	1
h4	6	72.1804	37.5805	52.9048	52.5369	90.1174	50	9	pre	yes	3	hgs	3
h4	6	72.1804	37.5805	52.9048	52.5369	90.1174	50	10	post	yes	3	hgs	1
h4	7	45.9516	24.4661	41.6339	41.2661	65.7322	63.53	11	pre	yes	3	hgs	3
h4	7	45.9516	24.4661	41.6339	41.2661	65.7322	63.53	12	post	yes	3	hgs	1
h4	8	31.3117	17.1462	31.3704	31.0026	48.1487	73.29	13	pre	yes	3	hgs	2
h4	8	31.3117	17.1462	31.3704	31.0026	48.1487	73.29	14	post	yes	3	hgs	1
h4	9	10.489	6.73485	23.9068	23.539	30.2739	83.2	15	pre	yes	3	hgs	2
h4	9	10.489	6.73485	23.9068	23.539	30.2739	83.2	16	post	yes	3	hgs	1
h4	10	-0.668675	1.15599	7.8755	7.50767	8.66366	95.19	17	pre	no	3	hgs	1
h4	10	-0.668675	1.15599	7.8755	7.50767	8.66366	95.19	18	post	no	3	hgs	0
h4	11	-7.51831	-2.26883	3.10059	-3.46842	-5.73724	96.82	19	pre	no	3	hgs	0
h5	1	3.40569	0	4.25308	0	0	0	1	pre	no	1	hgs	1
h5	1	3.40569	0	4.25308	0	0	0	2	post	no	1	hgs	0
h5	2	-5.72611	4.5659	7.08045	11.3335	15.8994	11.37	4	pre	yes	1	hgs	0
h5	3	-8.00948	5.70759	13.0114	17.2645	22.9721	16.42	5	post	yes	1	hgs	1
h5	4	-25.8847	14.6452	35.7264	39.9794	54.6246	39.05	6	pre	yes	1	hgs	1
h5	5	-38.451	20.9283	44.7579	49.011	69.9393	50	7	post	yes	1	hgs	2
h5	7	-28.1139	15.7598	27.949	32.2021	47.9619	65.71	9	pre	yes	1	hgs	1
h5	7	-28.1139	15.7598	27.949	32.2021	47.9619	65.71	10	post	yes	1	hgs	0
h5	8	-7.9908	5.69824	14.6601	18.9132	24.6114	82.41	11	pre	yes	1	hgs	0
h5	8	-7.9908	5.69824	14.6601	18.9132	24.6114	82.41	12	post	yes	1	hgs	0
h5	9	-8.08523	5.74546	9.12877	13.3818	19.1273	86.33	13	pre	yes	1	hgs	1
h5	9	-8.08523	5.74546	9.12877	13.3818	19.1273	86.33	14	post	yes	1	hgs	0
h5	10	-11.7833	7.59449	5.94887	10.202	17.7964	87.28	15	pre	yes	1	hgs	0
h5	10	-11.7833	7.59449	5.94887	10.202	17.7964	87.28	16	post	yes	1	hgs	2
h5	11	-3.60053	3.50311	3.94585	8.19893	11.702	91.63	18	pre	yes	1	hgs	1
h5	1	3.40569	0	4.25308	0	0	0	1	pre	no	2	hgs	1
h5	1	3.40569	0	4.25308	0	0	0	2	post	no	2	hgs	1
h5	2	-5.72611	4.5659	7.08045	11.3335	15.8994	11.37	4	pre	yes	2	hgs	1
h5	3	-8.00948	5.70759	13.0114	17.2645	22.9721	16.42	5	post	yes	2	hgs	1
h5	4	-25.8847	14.6452	35.7264	39.9794	54.6246	39.05	6	pre	yes	2	hgs	1
h5	5	-38.451	20.9283	44.7579	49.011	69.9393	50	7	post	yes	2	hgs	2
h5	7	-28.1139	15.7598	27.949	32.2021	47.9619	65.71	9	pre	yes	2	hgs	2
h5	7	-28.1139	15.7598	27.949	32.2021	47.9619	65.71	10	post	yes	2	hgs	2
h5	8	-7.9908	5.69824	14.6601	18.9132	24.6114	82.41	11	pre	yes	2	hgs	1
h5	8	-7.9908	5.69824	14.6601	18.9132	24.6114	82.41	12	post	yes	2	hgs	1
h5	9	-8.08523	5.74546	9.12877	13.3818	19.1273	86.33	13	pre	yes	2	hgs	1
h5	9	-8.08523	5.74546	9.12877	13.3818	19.1273	86.33	14	post	yes	2	hgs	1
h5	10	-11.7833	7.59449	5.94887	10.202	17.7964	87.28	15	pre	yes	2	hgs	1
h5	10	-11.7833	7.59449	5.94887	10.202	17.7964	87.28	16	post	yes	2	hgs	1
h5	11	-3.60053	3.50311	3.94585	8.19893	11.702	91.63	18	pre	yes	2	hgs	1
h5	1	3.40569	0	4.25308	0	0	0	1	pre	no	3	hgs	1
h5	1	3.40569	0	4.25308	0	0	0	2	post	no	3	hgs	0
h5	2	-5.72611	4.5659	7.08045	11.3335	15.8994	11.37	4	pre	yes	3	hgs	2
h5	3	-8.00948	5.70759	13.0114	17.2645	22.9721	16.42	5	post	yes	3	hgs	1
h5	4	-25.8847	14.6452	35.7264	39.9794	54.6246	39.05	6	pre	yes	3	hgs	2
h5	5	-38.451	20.9283	44.7579	49.011	69.9393	50	7	post	yes	3	hgs	1
h5	7	-28.1139	15.7598	27.949	32.2021	47.9619	65.71	9	pre	yes	3	hgs	0
h5	7	-28.1139	15.7598	27.949	32.2021	47.9619	65.71	10	post	yes	3	hgs	0
h5	8	-7.9908	5.69824	14.6601	18.9132	24.6114	82.41	11	pre	yes	3	hgs	0
h5	8	-7.9908	5.69824	14.6601	18.9132	24.6114	82.41	12	post	yes	3	hgs	0
h5	9	-8.08523	5.74546	9.12877	13.3818	19.1273	86.33	13	pre	yes	3	hgs	1
h5	9	-8.08523	5.74546	9.12877	13.3818	19.1273	86.33	14	post	yes	3	hgs	0
h5	10	-11.7833	7.59449	5.94887	10.202	17.7964	87.28	15	pre	yes	3	hgs	0
h5	10	-11.7833	7.59449	5.94887	10.202	17.7964	87.28	16	post	yes	3	hgs	1
h5	11	-3.60053	3.50311	3.94585	8.19893	11.702	91.63	18	pre	yes	3	hgs	1
h6	1	-5.8538	0	1.70568	0	0	0	1	pre	no	1	hgs	0
h6	1	-5.8538	0	1.70568	0	0	0	2	post	no	1	hgs	1
h6	2	-12.0841	3.11515	6.61178	8.31746	11.4326	11.18	4	pre	yes	1	hgs	2
h6	3	-11.6829	2.91456	12.7103	14.4159	17.3305	16.95	5	post	yes	1	hgs	1
h6	4	-9.95367	2.04993	22.7825	24.4881	26.5381	25.96	6	pre	yes	1	hgs	4
h6	5	-15.0914	4.6188	24.5089	26.2146	30.8334	30.16	7	post	yes	1	hgs	1
h6	6	-30.4154	12.2808	37.1243	38.83	51.1108	50	8	pre	yes	1	hgs	4
h6	6	-30.4154	12.2808	37.1243	38.83	51.1108	50	9	post	yes	1	hgs	0
h6	7	-12.4052	3.27569	18.956	20.6617	23.9374	76.58	10	pre	yes	1	hgs	4
h6	7	-12.4052	3.27569	18.956	20.6617	23.9374	76.58	11	post	yes	1	hgs	0
h6	8	-0.121313	-2.86625	5.77216	7.47784	4.61159	95.49	12	pre	no	1	hgs	1
h6	1	-5.8538	0	1.70568	0	0	0	1	pre	no	2	hgs	1
h6	1	-5.8538	0	1.70568	0	0	0	2	post	no	2	hgs	1
h6	2	-12.0841	3.11515	6.61178	8.31746	11.4326	11.18	4	pre	yes	2	hgs	2
h6	3	-11.6829	2.91456	12.7103	14.4159	17.3305	16.95	5	post	yes	2	hgs	2
h6	4	-9.95367	2.04993	22.7825	24.4881	26.5381	25.96	6	pre	yes	2	hgs	2
h6	5	-15.0914	4.6188	24.5089	26.2146	30.8334	30.16	7	post	yes	2	hgs	2
h6	6	-30.4154	12.2808	37.1243	38.83	51.1108	50	8	pre	yes	2	hgs	3
h6	6	-30.4154	12.2808	37.1243	38.83	51.1108	50	9	post	yes	2	hgs	2
h6	7	-12.4052	3.27569	18.956	20.6617	23.9374	76.58	10	pre	yes	2	hgs	2
h6	7	-12.4052	3.27569	18.956	20.6617	23.9374	76.58	11	post	yes	2	hgs	1
h6	8	-0.121313	-2.86625	5.77216	7.47784	4.61159	95.49	12	pre	no	2	hgs	1
h6	1	-5.8538	0	1.70568	0	0	0	1	pre	no	5	hgs	1
h6	1	-5.8538	0	1.70568	0	0	0	2	post	no	5	hgs	2
h6	2	-12.0841	3.11515	6.61178	8.31746	11.4326	11.18	4	pre	yes	5	hgs	3
h6	3	-11.6829	2.91456	12.7103	14.4159	17.3305	16.95	5	post	yes	5	hgs	2
h6	4	-9.95367	2.04993	22.7825	24.4881	26.5381	25.96	6	pre	yes	5	hgs	1
h6	5	-15.0914	4.6188	24.5089	26.2146	30.8334	30.16	7	post	yes	5	hgs	1
h6	6	-30.4154	12.2808	37.1243	38.83	51.1108	50	8	pre	yes	5	hgs	4
h6	6	-30.4154	12.2808	37.1243	38.83	51.1108	50	9	post	yes	5	hgs	0
h6	7	-12.4052	3.27569	18.956	20.6617	23.9374	76.58	10	pre	yes	5	hgs	1
h6	7	-12.4052	3.27569	18.956	20.6617	23.9374	76.58	11	post	yes	5	hgs	0
h6	8	-0.121313	-2.86625	5.77216	7.47784	4.61159	95.49	12	pre	no	5	hgs	0
h7	1	1.30555	0	6.18541	0	0	0	1	pre	no	1	hgs	1
h7	1	1.30555	0	6.18541	0	0	0	2	post	no	1	hgs	0
h7	2	-4.12604	-2.71579	8.39972	2.21432	-0.501476	0.49	4	pre	no	1	hgs	1
h7	2	-4.12604	-2.71579	8.39972	2.21432	-0.501476	0.49	5	post	no	1	hgs	1
h7	3	26.8833	12.7889	44.5008	38.3154	51.1042	50	6	pre	yes	1	hgs	1
h7	3	26.8833	12.7889	44.5008	38.3154	51.1042	50	7	post	yes	1	hgs	2
h7	7	4.33953	1.51699	23.3657	17.1803	18.6972	81.7	11	pre	yes	1	hgs	3
h7	7	4.33953	1.51699	23.3657	17.1803	18.6972	81.7	12	post	yes	1	hgs	0
h7	8	6.8803	2.78737	11.2288	5.04339	7.83076	92.34	13	pre	no	1	hgs	0
h7	1	1.30555	0	6.18541	0	0	0	1	pre	no	2	hgs	1
h7	1	1.30555	0	6.18541	0	0	0	2	post	no	2	hgs	1
h7	2	-4.12604	-2.71579	8.39972	2.21432	-0.501476	0.49	4	pre	no	2	hgs	1
h7	2	-4.12604	-2.71579	8.39972	2.21432	-0.501476	0.49	5	post	no	2	hgs	1
h7	3	26.8833	12.7889	44.5008	38.3154	51.1042	50	6	pre	yes	2	hgs	1
h7	3	26.8833	12.7889	44.5008	38.3154	51.1042	50	7	post	yes	2	hgs	1
h7	7	4.33953	1.51699	23.3657	17.1803	18.6972	81.7	11	pre	yes	2	hgs	2
h7	7	4.33953	1.51699	23.3657	17.1803	18.6972	81.7	12	post	yes	2	hgs	1
h7	8	6.8803	2.78737	11.2288	5.04339	7.83076	92.34	13	pre	no	2	hgs	1
h7	1	1.30555	0	6.18541	0	0	0	1	pre	no	5	hgs	0
h7	1	1.30555	0	6.18541	0	0	0	2	post	no	5	hgs	1
h7	2	-4.12604	-2.71579	8.39972	2.21432	-0.501476	0.49	4	pre	no	5	hgs	1
h7	2	-4.12604	-2.71579	8.39972	2.21432	-0.501476	0.49	5	post	no	5	hgs	1
h7	3	26.8833	12.7889	44.5008	38.3154	51.1042	50	6	pre	yes	5	hgs	1
h7	3	26.8833	12.7889	44.5008	38.3154	51.1042	50	7	post	yes	5	hgs	0
h7	7	4.33953	1.51699	23.3657	17.1803	18.6972	81.7	11	pre	yes	5	hgs	1
h7	7	4.33953	1.51699	23.3657	17.1803	18.6972	81.7	12	post	yes	5	hgs	0
h7	8	6.8803	2.78737	11.2288	5.04339	7.83076	92.34	13	pre	no	5	hgs	0
h8	1	-9.8097	0	3.32785	0	0	0	1	pre	no	1	hgs	2
h8	1	-9.8097	0	3.32785	0	0	0	2	post	no	1	hgs	1
h8	2	-8.15927	0.825214	2.05214	-5.37999	-4.55477	11.14	14	pre	no	1	hgs	1
h8	2	-8.15927	0.825214	2.05214	-5.37999	-4.55477	11.14	15	post	no	1	hgs	1
h8	4	3.62916	6.71943	9.09714	5.76929	12.4887	30.56	17	pre	yes	1	hgs	7
h8	4	3.62916	6.71943	9.09714	5.76929	12.4887	30.56	18	post	yes	1	hgs	1
h8	6	5.89485	7.85227	15.9115	12.5837	20.4359	50	20	pre	yes	1	hgs	0
h8	7	1.67893	5.74431	11.0503	7.72247	13.4668	67.05	21	post	yes	1	hgs	1
h8	8	-11.7723	-0.981279	3.48962	0.161768	-0.819511	98	22	pre	no	1	hgs	1
h8	1	-9.8097	0	3.32785	0	0	0	1	pre	no	2	hgs	1
h8	1	-9.8097	0	3.32785	0	0	0	2	post	no	2	hgs	1
h8	2	-8.15927	0.825214	2.05214	-5.37999	-4.55477	11.14	14	pre	no	2	hgs	1
h8	2	-8.15927	0.825214	2.05214	-5.37999	-4.55477	11.14	15	post	no	2	hgs	1
h8	4	3.62916	6.71943	9.09714	5.76929	12.4887	30.56	17	pre	yes	2	hgs	3
h8	4	3.62916	6.71943	9.09714	5.76929	12.4887	30.56	18	post	yes	2	hgs	1
h8	6	5.89485	7.85227	15.9115	12.5837	20.4359	50	20	pre	yes	2	hgs	1
h8	7	1.67893	5.74431	11.0503	7.72247	13.4668	67.05	21	post	yes	2	hgs	1
h8	8	-11.7723	-0.981279	3.48962	0.161768	-0.819511	98	22	pre	no	2	hgs	1
h8	1	-9.8097	0	3.32785	0	0	0	1	pre	no	4	hgs	3
h8	1	-9.8097	0	3.32785	0	0	0	2	post	no	4	hgs	1
h8	2	-8.15927	0.825214	2.05214	-5.37999	-4.55477	11.14	14	pre	no	4	hgs	3
h8	2	-8.15927	0.825214	2.05214	-5.37999	-4.55477	11.14	15	post	no	4	hgs	1
h8	4	3.62916	6.71943	9.09714	5.76929	12.4887	30.56	17	pre	yes	4	hgs	6
h8	4	3.62916	6.71943	9.09714	5.76929	12.4887	30.56	18	post	yes	4	hgs	1
h8	6	5.89485	7.85227	15.9115	12.5837	20.4359	50	20	pre	yes	4	hgs	1
h8	7	1.67893	5.74431	11.0503	7.72247	13.4668	67.05	21	post	yes	4	hgs	1
h8	8	-11.7723	-0.981279	3.48962	0.161768	-0.819511	98	22	pre	no	4	hgs	1
h1	1	-1.54654	0	3.43214	0	0	0	1	pre	no	1	eps	0
h1	1	-1.54654	0	3.43214	0	0	0	2	post	no	1	eps	0
h1	2	2.41947	-3.96601	1.29811	-2.13403	-6.10004	8	4	pre	no	1	eps	1
h1	2	2.41947	-3.96601	1.29811	-2.13403	-6.10004	8	5	post	no	1	eps	0
h1	3	-4.08341	0.495167	9.43831	6.00617	6.50134	8.53	6	pre	no	1	eps	0
h1	3	-4.08341	0.495167	9.43831	6.00617	6.50134	8.53	7	post	no	1	eps	1
h1	4	-10.9131	3.91002	13.2463	9.81414	13.7242	18	8	pre	yes	1	eps	4
h1	4	-10.9131	3.91002	13.2463	9.81414	13.7242	18	9	post	yes	1	eps	4
h1	5	-24.2634	10.5851	30.9755	27.5433	38.1285	50	10	pre	yes	1	eps	0
h1	5	-24.2634	10.5851	30.9755	27.5433	38.1285	50	11	post	yes	1	eps	0
h1	6	-6.98138	1.94415	9.96838	6.53624	8.4804	88.88	12	pre	no	1	eps	1
h1	7	2.80619	-2.94963	2.06662	-1.36552	-4.31515	94.34	13	pre	no	1	eps	0
h1	1	-1.54654	0	3.43214	0	0	0	1	pre	no	2	eps	0
h1	1	-1.54654	0	3.43214	0	0	0	2	post	no	2	eps	0
h1	2	2.41947	-3.96601	1.29811	-2.13403	-6.10004	8	4	pre	no	2	eps	2
h1	2	2.41947	-3.96601	1.29811	-2.13403	-6.10004	8	5	post	no	2	eps	2
h1	3	-4.08341	0.495167	9.43831	6.00617	6.50134	8.53	6	pre	no	2	eps	2
h1	3	-4.08341	0.495167	9.43831	6.00617	6.50134	8.53	7	post	no	2	eps	4
h1	4	-10.9131	3.91002	13.2463	9.81414	13.7242	18	8	pre	yes	2	eps	4
h1	4	-10.9131	3.91002	13.2463	9.81414	13.7242	18	9	post	yes	2	eps	5
h1	5	-24.2634	10.5851	30.9755	27.5433	38.1285	50	10	pre	yes	2	eps	1
h1	5	-24.2634	10.5851	30.9755	27.5433	38.1285	50	11	post	yes	2	eps	0
h1	6	-6.98138	1.94415	9.96838	6.53624	8.4804	88.88	12	pre	no	2	eps	1
h1	1	-1.54654	0	3.43214	0	0	0	1	pre	no	3	eps	0
h1	1	-1.54654	0	3.43214	0	0	0	2	post	no	3	eps	0
h1	2	2.41947	-3.96601	1.29811	-2.13403	-6.10004	8	4	pre	no	3	eps	1
h1	2	2.41947	-3.96601	1.29811	-2.13403	-6.10004	8	5	post	no	3	eps	0
h1	3	-4.08341	0.495167	9.43831	6.00617	6.50134	8.53	6	pre	no	3	eps	1
h1	3	-4.08341	0.495167	9.43831	6.00617	6.50134	8.53	7	post	no	3	eps	1
h1	4	-10.9131	3.91002	13.2463	9.81414	13.7242	18	8	pre	yes	3	eps	1
h1	4	-10.9131	3.91002	13.2463	9.81414	13.7242	18	9	post	yes	3	eps	1
h1	5	-24.2634	10.5851	30.9755	27.5433	38.1285	50	10	pre	yes	3	eps	0
h1	5	-24.2634	10.5851	30.9755	27.5433	38.1285	50	11	post	yes	3	eps	0
h1	6	-6.98138	1.94415	9.96838	6.53624	8.4804	88.88	12	pre	no	3	eps	3
h1	7	2.80619	-2.94963	2.06662	-1.36552	-4.31515	94.34	13	pre	no	3	eps	0
h2	1	1.73432	0	0.0496487	0	0	0	3	pre	no	1	eps	0
h2	1	1.73432	0	0.0496487	0	0	0	4	post	no	1	eps	0
h2	2	-16.3952	9.06474	34.6297	34.58	43.6448	26.78	6	pre	yes	1	eps	1
h2	2	-16.3952	9.06474	34.6297	34.58	43.6448	26.78	7	post	yes	1	eps	6
h2	4	nan	nan	81.5425	81.4929	81.4929	50	9	pre	yes	1	eps	9
h2	4	nan	nan	81.5425	81.4929	81.4929	50	10	post	yes	1	eps	1
h2	5	-11.3654	6.54985	61.6941	61.6444	68.1943	58.16	11	pre	yes	1	eps	1
h2	5	-11.3654	6.54985	61.6941	61.6444	68.1943	58.16	12	post	yes	1	eps	1
h2	6	-20.08	10.9072	11.2024	11.1527	22.0599	71.69	16	pre	yes	1	eps	1
h2	6	-20.08	10.9072	11.2024	11.1527	22.0599	71.69	17	post	yes	1	eps	0
h2	7	-16.3718	9.05308	0.421457	-0.471106	8.58197	94.74	20	pre	no	1	eps	2
h2	7	-16.3718	9.05308	0.421457	-0.471106	8.58197	94.74	21	post	no	1	eps	1
h2	8	9.1535	-3.70959	4.56307	-4.61272	-8.32231	94.89	23	pre	no	1	eps	1
h2	1	1.73432	0	0.0496487	0	0	0	3	pre	no	2	eps	0
h2	1	1.73432	0	0.0496487	0	0	0	4	post	no	2	eps	0
h2	2	-16.3952	9.06474	34.6297	34.58	43.6448	26.78	6	pre	yes	2	eps	1
h2	2	-16.3952	9.06474	34.6297	34.58	43.6448	26.78	7	post	yes	2	eps	8
h2	4	nan	nan	81.5425	81.4929	81.4929	50	9	pre	yes	2	eps	7
h2	4	nan	nan	81.5425	81.4929	81.4929	50	10	post	yes	2	eps	3
h2	5	-11.3654	6.54985	61.6941	61.6444	68.1943	58.16	11	pre	yes	2	eps	1
h2	5	-11.3654	6.54985	61.6941	61.6444	68.1943	58.16	12	post	yes	2	eps	1
h2	6	-20.08	10.9072	11.2024	11.1527	22.0599	71.69	16	pre	yes	2	eps	2
h2	6	-20.08	10.9072	11.2024	11.1527	22.0599	71.69	17	post	yes	2	eps	0
h2	7	-16.3718	9.05308	0.421457	-0.471106	8.58197	94.74	20	pre	no	2	eps	1
h2	7	-16.3718	9.05308	0.421457	-0.471106	8.58197	94.74	21	post	no	2	eps	0
h2	8	9.1535	-3.70959	4.56307	-4.61272	-8.32231	94.89	23	pre	no	2	eps	0
h2	1	1.73432	0	0.0496487	0	0	0	3	pre	no	4	eps	0
h2	1	1.73432	0	0.0496487	0	0	0	4	post	no	4	eps	0
h2	2	-16.3952	9.06474	34.6297	34.58	43.6448	26.78	6	pre	yes	4	eps	2
h2	2	-16.3952	9.06474	34.6297	34.58	43.6448	26.78	7	post	yes	4	eps	4
h2	4	nan	nan	81.5425	81.4929	81.4929	50	9	pre	yes	4	eps	3
h2	4	nan	nan	81.5425	81.4929	81.4929	50	10	post	yes	4	eps	1
h2	6	-20.08	10.9072	11.2024	11.1527	22.0599	71.69	16	pre	yes	4	eps	5
h2	6	-20.08	10.9072	11.2024	11.1527	22.0599	71.69	17	post	yes	4	eps	1
h2	7	-16.3718	9.05308	0.421457	-0.471106	8.58197	94.74	20	pre	no	4	eps	1
h2	7	-16.3718	9.05308	0.421457	-0.471106	8.58197	94.74	21	post	no	4	eps	0
h2	8	9.1535	-3.70959	4.56307	-4.61272	-8.32231	94.89	23	pre	no	4	eps	1
h3	1	3.92612	0	8.17402	0	0	0	1	pre	no	1	eps	0
h3	1	3.92612	0	8.17402	0	0	0	2	post	no	1	eps	0
h3	2	-0.55818	2.24215	13.0211	4.84704	7.08919	4.32	5	pre	no	1	eps	0
h3	3	-48.9732	26.4497	53.4265	45.2525	71.7022	43.65	6	post	yes	1	eps	2
h3	4	-56.0603	29.9932	60.306	52.132	82.1252	50	7	pre	yes	1	eps	5
h3	4	-56.0603	29.9932	60.306	52.132	82.1252	50	8	post	yes	1	eps	2
h3	5	-13.1192	8.52264	36.8958	28.7218	37.2444	77.33	9	pre	yes	1	eps	0
h3	5	-13.1192	8.52264	36.8958	28.7218	37.2444	77.33	10	post	yes	1	eps	0
h3	6	-5.82568	4.8759	11.6862	3.51216	8.38806	94.89	11	pre	no	1	eps	0
h3	6	-5.82568	4.8759	11.6862	3.51216	8.38806	94.89	12	post	no	1	eps	0
h3	7	-6.69565	5.31089	6.94926	-1.22476	4.08612	97.51	13	pre	no	1	eps	0
h3	7	-6.69565	5.31089	6.94926	-1.22476	4.08612	97.51	14	post	no	1	eps	0
h3	8	-0.401982	2.16405	3.68025	-4.49377	-2.32972	98.58	15	pre	no	1	eps	0
h3	1	3.92612	0	8.17402	0	0	0	1	pre	no	2	eps	0
h3	1	3.92612	0	8.17402	0	0	0	2	post	no	2	eps	0
h3	2	-0.55818	2.24215	13.0211	4.84704	7.08919	4.32	5	pre	no	2	eps	0
h3	3	-48.9732	26.4497	53.4265	45.2525	71.7022	43.65	6	post	yes	2	eps	0
h3	4	-56.0603	29.9932	60.306	52.132	82.1252	50	7	pre	yes	2	eps	3
h3	4	-56.0603	29.9932	60.306	52.132	82.1252	50	8	post	yes	2	eps	1
h3	6	-5.82568	4.8759	11.6862	3.51216	8.38806	94.89	11	pre	no	2	eps	0
h3	6	-5.82568	4.8759	11.6862	3.51216	8.38806	94.89	12	post	no	2	eps	0
h3	7	-6.69565	5.31089	6.94926	-1.22476	4.08612	97.51	13	pre	no	2	eps	1
h3	7	-6.69565	5.31089	6.94926	-1.22476	4.08612	97.51	14	post	no	2	eps	0
h3	8	-0.401982	2.16405	3.68025	-4.49377	-2.32972	98.58	15	pre	no	2	eps	0
h3	1	3.92612	0	8.17402	0	0	0	1	pre	no	3	eps	3
h3	1	3.92612	0	8.17402	0	0	0	2	post	no	3	eps	3
h3	2	-0.55818	2.24215	13.0211	4.84704	7.08919	4.32	5	pre	no	3	eps	5
h3	3	-48.9732	26.4497	53.4265	45.2525	71.7022	43.65	6	post	yes	3	eps	5
h3	4	-56.0603	29.9932	60.306	52.132	82.1252	50	7	pre	yes	3	eps	5
h3	4	-56.0603	29.9932	60.306	52.132	82.1252	50	8	post	yes	3	eps	0
h3	5	-13.1192	8.52264	36.8958	28.7218	37.2444	77.33	9	pre	yes	3	eps	0
h3	5	-13.1192	8.52264	36.8958	28.7218	37.2444	77.33	10	post	yes	3	eps	0
h3	6	-5.82568	4.8759	11.6862	3.51216	8.38806	94.89	11	pre	no	3	eps	0
h3	6	-5.82568	4.8759	11.6862	3.51216	8.38806	94.89	12	post	no	3	eps	3
h3	7	-6.69565	5.31089	6.94926	-1.22476	4.08612	97.51	13	pre	no	3	eps	1
h3	7	-6.69565	5.31089	6.94926	-1.22476	4.08612	97.51	14	post	no	3	eps	0
h3	8	-0.401982	2.16405	3.68025	-4.49377	-2.32972	98.58	15	pre	no	3	eps	0
h4	1	-2.98066	0	0.367831	0	0	0	1	pre	no	1	eps	3
h4	1	-2.98066	0	0.367831	0	0	0	2	post	no	1	eps	3
h4	2	7.84218	5.41142	2.00386	-2.3717	3.03972	1.69	5	pre	no	1	eps	3
h4	3	12.8509	7.9158	24.2584	23.8906	31.8064	17.65	6	post	yes	1	eps	1
h4	6	72.1804	37.5805	52.9048	52.5369	90.1174	50	9	pre	yes	1	eps	8
h4	6	72.1804	37.5805	52.9048	52.5369	90.1174	50	10	post	yes	1	eps	0
h4	7	45.9516	24.4661	41.6339	41.2661	65.7322	63.53	11	pre	yes	1	eps	3
h4	7	45.9516	24.4661	41.6339	41.2661	65.7322	63.53	12	post	yes	1	eps	1
h4	8	31.3117	17.1462	31.3704	31.0026	48.1487	73.29	13	pre	yes	1	eps	3
h4	8	31.3117	17.1462	31.3704	31.0026	48.1487	73.29	14	post	yes	1	eps	3
h4	9	10.489	6.73485	23.9068	23.539	30.2739	83.2	15	pre	yes	1	eps	0
h4	9	10.489	6.73485	23.9068	23.539	30.2739	83.2	16	post	yes	1	eps	0
h4	10	-0.668675	1.15599	7.8755	7.50767	8.66366	95.19	17	pre	no	1	eps	0
h4	10	-0.668675	1.15599	7.8755	7.50767	8.66366	95.19	18	post	no	1	eps	0
h4	11	-7.51831	-2.26883	3.10059	-3.46842	-5.73724	96.82	19	pre	no	1	eps	0
h4	1	-2.98066	0	0.367831	0	0	0	1	pre	no	2	eps	3
h4	1	-2.98066	0	0.367831	0	0	0	2	post	no	2	eps	4
h4	2	7.84218	5.41142	2.00386	-2.3717	3.03972	1.69	5	pre	no	2	eps	3
h4	3	12.8509	7.9158	24.2584	23.8906	31.8064	17.65	6	post	yes	2	eps	2
h4	6	72.1804	37.5805	52.9048	52.5369	90.1174	50	9	pre	yes	2	eps	7
h4	6	72.1804	37.5805	52.9048	52.5369	90.1174	50	10	post	yes	2	eps	3
h4	7	45.9516	24.4661	41.6339	41.2661	65.7322	63.53	11	pre	yes	2	eps	1
h4	7	45.9516	24.4661	41.6339	41.2661	65.7322	63.53	12	post	yes	2	eps	0
h4	8	31.3117	17.1462	31.3704	31.0026	48.1487	73.29	13	pre	yes	2	eps	0
h4	8	31.3117	17.1462	31.3704	31.0026	48.1487	73.29	14	post	yes	2	eps	0
h4	9	10.489	6.73485	23.9068	23.539	30.2739	83.2	15	pre	yes	2	eps	0
h4	9	10.489	6.73485	23.9068	23.539	30.2739	83.2	16	post	yes	2	eps	0
h4	10	-0.668675	1.15599	7.8755	7.50767	8.66366	95.19	17	pre	no	2	eps	0
h4	10	-0.668675	1.15599	7.8755	7.50767	8.66366	95.19	18	post	no	2	eps	0
h4	11	-7.51831	-2.26883	3.10059	-3.46842	-5.73724	96.82	19	pre	no	2	eps	0
h4	1	-2.98066	0	0.367831	0	0	0	1	pre	no	3	eps	3
h4	1	-2.98066	0	0.367831	0	0	0	2	post	no	3	eps	4
h4	2	7.84218	5.41142	2.00386	-2.3717	3.03972	1.69	5	pre	no	3	eps	5
h4	3	12.8509	7.9158	24.2584	23.8906	31.8064	17.65	6	post	yes	3	eps	2
h4	6	72.1804	37.5805	52.9048	52.5369	90.1174	50	9	pre	yes	3	eps	7
h4	6	72.1804	37.5805	52.9048	52.5369	90.1174	50	10	post	yes	3	eps	2
h4	7	45.9516	24.4661	41.6339	41.2661	65.7322	63.53	11	pre	yes	3	eps	2
h4	7	45.9516	24.4661	41.6339	41.2661	65.7322	63.53	12	post	yes	3	eps	0
h4	8	31.3117	17.1462	31.3704	31.0026	48.1487	73.29	13	pre	yes	3	eps	0
h4	8	31.3117	17.1462	31.3704	31.0026	48.1487	73.29	14	post	yes	3	eps	0
h4	9	10.489	6.73485	23.9068	23.539	30.2739	83.2	15	pre	yes	3	eps	0
h4	9	10.489	6.73485	23.9068	23.539	30.2739	83.2	16	post	yes	3	eps	1
h4	10	-0.668675	1.15599	7.8755	7.50767	8.66366	95.19	17	pre	no	3	eps	0
h4	10	-0.668675	1.15599	7.8755	7.50767	8.66366	95.19	18	post	no	3	eps	2
h4	11	-7.51831	-2.26883	3.10059	-3.46842	-5.73724	96.82	19	pre	no	3	eps	0
h5	1	3.40569	0	4.25308	0	0	0	1	pre	no	1	eps	1
h5	1	3.40569	0	4.25308	0	0	0	2	post	no	1	eps	0
h5	2	-5.72611	4.5659	7.08045	11.3335	15.8994	11.37	4	pre	yes	1	eps	0
h5	3	-8.00948	5.70759	13.0114	17.2645	22.9721	16.42	5	post	yes	1	eps	0
h5	4	-25.8847	14.6452	35.7264	39.9794	54.6246	39.05	6	pre	yes	1	eps	0
h5	5	-38.451	20.9283	44.7579	49.011	69.9393	50	7	post	yes	1	eps	1
h5	7	-28.1139	15.7598	27.949	32.2021	47.9619	65.71	9	pre	yes	1	eps	0
h5	7	-28.1139	15.7598	27.949	32.2021	47.9619	65.71	10	post	yes	1	eps	0
h5	8	-7.9908	5.69824	14.6601	18.9132	24.6114	82.41	11	pre	yes	1	eps	0
h5	8	-7.9908	5.69824	14.6601	18.9132	24.6114	82.41	12	post	yes	1	eps	0
h5	9	-8.08523	5.74546	9.12877	13.3818	19.1273	86.33	13	pre	yes	1	eps	0
h5	9	-8.08523	5.74546	9.12877	13.3818	19.1273	86.33	14	post	yes	1	eps	0
h5	10	-11.7833	7.59449	5.94887	10.202	17.7964	87.28	15	pre	yes	1	eps	0
h5	10	-11.7833	7.59449	5.94887	10.202	17.7964	87.28	16	post	yes	1	eps	0
h5	11	-3.60053	3.50311	3.94585	8.19893	11.702	91.63	18	pre	yes	1	eps	0
h5	1	3.40569	0	4.25308	0	0	0	1	pre	no	2	eps	0
h5	1	3.40569	0	4.25308	0	0	0	2	post	no	2	eps	0
h5	2	-5.72611	4.5659	7.08045	11.3335	15.8994	11.37	4	pre	yes	2	eps	0
h5	3	-8.00948	5.70759	13.0114	17.2645	22.9721	16.42	5	post	yes	2	eps	2
h5	4	-25.8847	14.6452	35.7264	39.9794	54.6246	39.05	6	pre	yes	2	eps	2
h5	5	-38.451	20.9283	44.7579	49.011	69.9393	50	7	post	yes	2	eps	3
h5	7	-28.1139	15.7598	27.949	32.2021	47.9619	65.71	9	pre	yes	2	eps	2
h5	7	-28.1139	15.7598	27.949	32.2021	47.9619	65.71	10	post	yes	2	eps	2
h5	8	-7.9908	5.69824	14.6601	18.9132	24.6114	82.41	11	pre	yes	2	eps	0
h5	8	-7.9908	5.69824	14.6601	18.9132	24.6114	82.41	12	post	yes	2	eps	0
h5	9	-8.08523	5.74546	9.12877	13.3818	19.1273	86.33	13	pre	yes	2	eps	0
h5	9	-8.08523	5.74546	9.12877	13.3818	19.1273	86.33	14	post	yes	2	eps	0
h5	10	-11.7833	7.59449	5.94887	10.202	17.7964	87.28	15	pre	yes	2	eps	0
h5	10	-11.7833	7.59449	5.94887	10.202	17.7964	87.28	16	post	yes	2	eps	0
h5	11	-3.60053	3.50311	3.94585	8.19893	11.702	91.63	18	pre	yes	2	eps	0
h5	1	3.40569	0	4.25308	0	0	0	1	pre	no	3	eps	3
h5	1	3.40569	0	4.25308	0	0	0	2	post	no	3	eps	0
h5	2	-5.72611	4.5659	7.08045	11.3335	15.8994	11.37	4	pre	yes	3	eps	0
h5	3	-8.00948	5.70759	13.0114	17.2645	22.9721	16.42	5	post	yes	3	eps	0
h5	4	-25.8847	14.6452	35.7264	39.9794	54.6246	39.05	6	pre	yes	3	eps	1
h5	5	-38.451	20.9283	44.7579	49.011	69.9393	50	7	post	yes	3	eps	2
h5	7	-28.1139	15.7598	27.949	32.2021	47.9619	65.71	9	pre	yes	3	eps	3
h5	7	-28.1139	15.7598	27.949	32.2021	47.9619	65.71	10	post	yes	3	eps	2
h5	8	-7.9908	5.69824	14.6601	18.9132	24.6114	82.41	11	pre	yes	3	eps	2
h5	8	-7.9908	5.69824	14.6601	18.9132	24.6114	82.41	12	post	yes	3	eps	2
h5	9	-8.08523	5.74546	9.12877	13.3818	19.1273	86.33	13	pre	yes	3	eps	2
h5	9	-8.08523	5.74546	9.12877	13.3818	19.1273	86.33	14	post	yes	3	eps	2
h5	10	-11.7833	7.59449	5.94887	10.202	17.7964	87.28	15	pre	yes	3	eps	0
h5	10	-11.7833	7.59449	5.94887	10.202	17.7964	87.28	16	post	yes	3	eps	2
h5	11	-3.60053	3.50311	3.94585	8.19893	11.702	91.63	18	pre	yes	3	eps	0
h6	1	-5.8538	0	1.70568	0	0	0	1	pre	no	1	eps	4
h6	1	-5.8538	0	1.70568	0	0	0	2	post	no	1	eps	0
h6	2	-12.0841	3.11515	6.61178	8.31746	11.4326	11.18	4	pre	yes	1	eps	4
h6	3	-11.6829	2.91456	12.7103	14.4159	17.3305	16.95	5	post	yes	1	eps	1
h6	4	-9.95367	2.04993	22.7825	24.4881	26.5381	25.96	6	pre	yes	1	eps	0
h6	5	-15.0914	4.6188	24.5089	26.2146	30.8334	30.16	7	post	yes	1	eps	0
h6	6	-30.4154	12.2808	37.1243	38.83	51.1108	50	8	pre	yes	1	eps	5
h6	6	-30.4154	12.2808	37.1243	38.83	51.1108	50	9	post	yes	1	eps	0
h6	7	-12.4052	3.27569	18.956	20.6617	23.9374	76.58	10	pre	yes	1	eps	4
h6	7	-12.4052	3.27569	18.956	20.6617	23.9374	76.58	11	post	yes	1	eps	0
h6	8	-0.121313	-2.86625	5.77216	7.47784	4.61159	95.49	12	pre	no	1	eps	0
h6	1	-5.8538	0	1.70568	0	0	0	1	pre	no	2	eps	1
h6	1	-5.8538	0	1.70568	0	0	0	2	post	no	2	eps	0
h6	2	-12.0841	3.11515	6.61178	8.31746	11.4326	11.18	4	pre	yes	2	eps	3
h6	3	-11.6829	2.91456	12.7103	14.4159	17.3305	16.95	5	post	yes	2	eps	1
h6	4	-9.95367	2.04993	22.7825	24.4881	26.5381	25.96	6	pre	yes	2	eps	3
h6	5	-15.0914	4.6188	24.5089	26.2146	30.8334	30.16	7	post	yes	2	eps	2
h6	6	-30.4154	12.2808	37.1243	38.83	51.1108	50	8	pre	yes	2	eps	3
h6	6	-30.4154	12.2808	37.1243	38.83	51.1108	50	9	post	yes	2	eps	2
h6	7	-12.4052	3.27569	18.956	20.6617	23.9374	76.58	10	pre	yes	2	eps	2
h6	7	-12.4052	3.27569	18.956	20.6617	23.9374	76.58	11	post	yes	2	eps	0
h6	8	-0.121313	-2.86625	5.77216	7.47784	4.61159	95.49	12	pre	no	2	eps	0
h6	1	-5.8538	0	1.70568	0	0	0	1	pre	no	5	eps	5
h6	1	-5.8538	0	1.70568	0	0	0	2	post	no	5	eps	0
h6	2	-12.0841	3.11515	6.61178	8.31746	11.4326	11.18	4	pre	yes	5	eps	5
h6	3	-11.6829	2.91456	12.7103	14.4159	17.3305	16.95	5	post	yes	5	eps	0
h6	4	-9.95367	2.04993	22.7825	24.4881	26.5381	25.96	6	pre	yes	5	eps	0
h6	5	-15.0914	4.6188	24.5089	26.2146	30.8334	30.16	7	post	yes	5	eps	0
h6	6	-30.4154	12.2808	37.1243	38.83	51.1108	50	8	pre	yes	5	eps	3
h6	6	-30.4154	12.2808	37.1243	38.83	51.1108	50	9	post	yes	5	eps	0
h6	7	-12.4052	3.27569	18.956	20.6617	23.9374	76.58	10	pre	yes	5	eps	1
h6	7	-12.4052	3.27569	18.956	20.6617	23.9374	76.58	11	post	yes	5	eps	0
h6	8	-0.121313	-2.86625	5.77216	7.47784	4.61159	95.49	12	pre	no	5	eps	0
h7	1	1.30555	0	6.18541	0	0	0	1	pre	no	1	eps	0
h7	1	1.30555	0	6.18541	0	0	0	2	post	no	1	eps	0
h7	2	-4.12604	-2.71579	8.39972	2.21432	-0.501476	0.49	4	pre	no	1	eps	0
h7	2	-4.12604	-2.71579	8.39972	2.21432	-0.501476	0.49	5	post	no	1	eps	0
h7	3	26.8833	12.7889	44.5008	38.3154	51.1042	50	6	pre	yes	1	eps	0
h7	3	26.8833	12.7889	44.5008	38.3154	51.1042	50	7	post	yes	1	eps	3
h7	7	4.33953	1.51699	23.3657	17.1803	18.6972	81.7	11	pre	yes	1	eps	5
h7	7	4.33953	1.51699	23.3657	17.1803	18.6972	81.7	12	post	yes	1	eps	0
h7	8	6.8803	2.78737	11.2288	5.04339	7.83076	92.34	13	pre	no	1	eps	0
h7	1	1.30555	0	6.18541	0	0	0	1	pre	no	2	eps	0
h7	1	1.30555	0	6.18541	0	0	0	2	post	no	2	eps	0
h7	2	-4.12604	-2.71579	8.39972	2.21432	-0.501476	0.49	4	pre	no	2	eps	0
h7	2	-4.12604	-2.71579	8.39972	2.21432	-0.501476	0.49	5	post	no	2	eps	0
h7	3	26.8833	12.7889	44.5008	38.3154	51.1042	50	6	pre	yes	2	eps	0
h7	3	26.8833	12.7889	44.5008	38.3154	51.1042	50	7	post	yes	2	eps	3
h7	7	4.33953	1.51699	23.3657	17.1803	18.6972	81.7	11	pre	yes	2	eps	4
h7	7	4.33953	1.51699	23.3657	17.1803	18.6972	81.7	12	post	yes	2	eps	2
h7	8	6.8803	2.78737	11.2288	5.04339	7.83076	92.34	13	pre	no	2	eps	0
h7	1	1.30555	0	6.18541	0	0	0	1	pre	no	5	eps	1
h7	1	1.30555	0	6.18541	0	0	0	2	post	no	5	eps	0
h7	2	-4.12604	-2.71579	8.39972	2.21432	-0.501476	0.49	4	pre	no	5	eps	0
h7	2	-4.12604	-2.71579	8.39972	2.21432	-0.501476	0.49	5	post	no	5	eps	0
h7	3	26.8833	12.7889	44.5008	38.3154	51.1042	50	6	pre	yes	5	eps	0
h7	3	26.8833	12.7889	44.5008	38.3154	51.1042	50	7	post	yes	5	eps	4
h7	7	4.33953	1.51699	23.3657	17.1803	18.6972	81.7	11	pre	yes	5	eps	2
h7	7	4.33953	1.51699	23.3657	17.1803	18.6972	81.7	12	post	yes	5	eps	0
h7	8	6.8803	2.78737	11.2288	5.04339	7.83076	92.34	13	pre	no	5	eps	0
h8	1	-9.8097	0	3.32785	0	0	0	1	pre	no	1	eps	1
h8	1	-9.8097	0	3.32785	0	0	0	2	post	no	1	eps	0
h8	2	-8.15927	0.825214	2.05214	-5.37999	-4.55477	11.14	14	pre	no	1	eps	0
h8	2	-8.15927	0.825214	2.05214	-5.37999	-4.55477	11.14	15	post	no	1	eps	1
h8	4	3.62916	6.71943	9.09714	5.76929	12.4887	30.56	17	pre	yes	1	eps	11
h8	4	3.62916	6.71943	9.09714	5.76929	12.4887	30.56	18	post	yes	1	eps	1
h8	6	5.89485	7.85227	15.9115	12.5837	20.4359	50	20	pre	yes	1	eps	1
h8	7	1.67893	5.74431	11.0503	7.72247	13.4668	67.05	21	post	yes	1	eps	0
h8	8	-11.7723	-0.981279	3.48962	0.161768	-0.819511	98	22	pre	no	1	eps	1
h8	1	-9.8097	0	3.32785	0	0	0	1	pre	no	2	eps	2
h8	1	-9.8097	0	3.32785	0	0	0	2	post	no	2	eps	1
h8	2	-8.15927	0.825214	2.05214	-5.37999	-4.55477	11.14	14	pre	no	2	eps	1
h8	2	-8.15927	0.825214	2.05214	-5.37999	-4.55477	11.14	15	post	no	2	eps	0
h8	4	3.62916	6.71943	9.09714	5.76929	12.4887	30.56	17	pre	yes	2	eps	5
h8	4	3.62916	6.71943	9.09714	5.76929	12.4887	30.56	18	post	yes	2	eps	2
h8	6	5.89485	7.85227	15.9115	12.5837	20.4359	50	20	pre	yes	2	eps	0
h8	7	1.67893	5.74431	11.0503	7.72247	13.4668	67.05	21	post	yes	2	eps	0
h8	8	-11.7723	-0.981279	3.48962	0.161768	-0.819511	98	22	pre	no	2	eps	0
h8	1	-9.8097	0	3.32785	0	0	0	1	pre	no	4	eps	5
h8	1	-9.8097	0	3.32785	0	0	0	2	post	no	4	eps	0
h8	2	-8.15927	0.825214	2.05214	-5.37999	-4.55477	11.14	14	pre	no	4	eps	1
h8	2	-8.15927	0.825214	2.05214	-5.37999	-4.55477	11.14	15	post	no	4	eps	0
h8	4	3.62916	6.71943	9.09714	5.76929	12.4887	30.56	17	pre	yes	4	eps	12
h8	4	3.62916	6.71943	9.09714	5.76929	12.4887	30.56	18	post	yes	4	eps	0
h8	6	5.89485	7.85227	15.9115	12.5837	20.4359	50	20	pre	yes	4	eps	0
h8	7	1.67893	5.74431	11.0503	7.72247	13.4668	67.05	21	post	yes	4	eps	0
h8	8	-11.7723	-0.981279	3.48962	0.161768	-0.819511	98	22	pre	no	4	eps	0
h1	1	-1.54654	0	3.43214	0	0	0	1	pre	no	1	fap	0
h1	1	-1.54654	0	3.43214	0	0	0	2	post	no	1	fap	1
h1	2	2.41947	-3.96601	1.29811	-2.13403	-6.10004	8	4	pre	no	1	fap	0
h1	2	2.41947	-3.96601	1.29811	-2.13403	-6.10004	8	5	post	no	1	fap	0
h1	3	-4.08341	0.495167	9.43831	6.00617	6.50134	8.53	6	pre	no	1	fap	2
h1	3	-4.08341	0.495167	9.43831	6.00617	6.50134	8.53	7	post	no	1	fap	2
h1	4	-10.9131	3.91002	13.2463	9.81414	13.7242	18	8	pre	yes	1	fap	1
h1	4	-10.9131	3.91002	13.2463	9.81414	13.7242	18	9	post	yes	1	fap	1
h1	5	-24.2634	10.5851	30.9755	27.5433	38.1285	50	10	pre	yes	1	fap	1
h1	5	-24.2634	10.5851	30.9755	27.5433	38.1285	50	11	post	yes	1	fap	0
h1	6	-6.98138	1.94415	9.96838	6.53624	8.4804	88.88	12	pre	no	1	fap	0
h1	7	2.80619	-2.94963	2.06662	-1.36552	-4.31515	94.34	13	pre	no	1	fap	0
h1	1	-1.54654	0	3.43214	0	0	0	1	pre	no	2	fap	0
h1	1	-1.54654	0	3.43214	0	0	0	2	post	no	2	fap	0
h1	2	2.41947	-3.96601	1.29811	-2.13403	-6.10004	8	4	pre	no	2	fap	0
h1	2	2.41947	-3.96601	1.29811	-2.13403	-6.10004	8	5	post	no	2	fap	0
h1	3	-4.08341	0.495167	9.43831	6.00617	6.50134	8.53	6	pre	no	2	fap	0
h1	3	-4.08341	0.495167	9.43831	6.00617	6.50134	8.53	7	post	no	2	fap	1
h1	4	-10.9131	3.91002	13.2463	9.81414	13.7242	18	8	pre	yes	2	fap	1
h1	4	-10.9131	3.91002	13.2463	9.81414	13.7242	18	9	post	yes	2	fap	1
h1	5	-24.2634	10.5851	30.9755	27.5433	38.1285	50	10	pre	yes	2	fap	0
h1	5	-24.2634	10.5851	30.9755	27.5433	38.1285	50	11	post	yes	2	fap	0
h1	6	-6.98138	1.94415	9.96838	6.53624	8.4804	88.88	12	pre	no	2	fap	0
h1	1	-1.54654	0	3.43214	0	0	0	1	pre	no	3	fap	1
h1	1	-1.54654	0	3.43214	0	0	0	2	post	no	3	fap	2
h1	2	2.41947	-3.96601	1.29811	-2.13403	-6.10004	8	4	pre	no	3	fap	1
h1	2	2.41947	-3.96601	1.29811	-2.13403	-6.10004	8	5	post	no	3	fap	0
h1	3	-4.08341	0.495167	9.43831	6.00617	6.50134	8.53	6	pre	no	3	fap	0
h1	3	-4.08341	0.495167	9.43831	6.00617	6.50134	8.53	7	post	no	3	fap	0
h1	4	-10.9131	3.91002	13.2463	9.81414	13.7242	18	8	pre	yes	3	fap	0
h1	4	-10.9131	3.91002	13.2463	9.81414	13.7242	18	9	post	yes	3	fap	2
h1	5	-24.2634	10.5851	30.9755	27.5433	38.1285	50	10	pre	yes	3	fap	0
h1	5	-24.2634	10.5851	30.9755	27.5433	38.1285	50	11	post	yes	3	fap	1
h1	6	-6.98138	1.94415	9.96838	6.53624	8.4804	88.88	12	pre	no	3	fap	1
h1	7	2.80619	-2.94963	2.06662	-1.36552	-4.31515	94.34	13	pre	no	3	fap	0
h2	1	1.73432	0	0.0496487	0	0	0	3	pre	no	1	fap	0
h2	1	1.73432	0	0.0496487	0	0	0	4	post	no	1	fap	0
h2	2	-16.3952	9.06474	34.6297	34.58	43.6448	26.78	6	pre	yes	1	fap	2
h2	2	-16.3952	9.06474	34.6297	34.58	43.6448	26.78	7	post	yes	1	fap	2
h2	4	nan	nan	81.5425	81.4929	81.4929	50	9	pre	yes	1	fap	4
h2	4	nan	nan	81.5425	81.4929	81.4929	50	10	post	yes	1	fap	0
h2	5	-11.3654	6.54985	61.6941	61.6444	68.1943	58.16	11	pre	yes	1	fap	0
h2	5	-11.3654	6.54985	61.6941	61.6444	68.1943	58.16	12	post	yes	1	fap	0
h2	6	-20.08	10.9072	11.2024	11.1527	22.0599	71.69	16	pre	yes	1	fap	2
h2	6	-20.08	10.9072	11.2024	11.1527	22.0599	71.69	17	post	yes	1	fap	0
h2	7	-16.3718	9.05308	0.421457	-0.471106	8.58197	94.74	20	pre	no	1	fap	2
h2	7	-16.3718	9.05308	0.421457	-0.471106	8.58197	94.74	21	post	no	1	fap	0
h2	8	9.1535	-3.70959	4.56307	-4.61272	-8.32231	94.89	23	pre	no	1	fap	0
h2	1	1.73432	0	0.0496487	0	0	0	3	pre	no	2	fap	0
h2	1	1.73432	0	0.0496487	0	0	0	4	post	no	2	fap	0
h2	2	-16.3952	9.06474	34.6297	34.58	43.6448	26.78	6	pre	yes	2	fap	0
h2	2	-16.3952	9.06474	34.6297	34.58	43.6448	26.78	7	post	yes	2	fap	1
h2	4	nan	nan	81.5425	81.4929	81.4929	50	9	pre	yes	2	fap	2
h2	4	nan	nan	81.5425	81.4929	81.4929	50	10	post	yes	2	fap	0
h2	5	-11.3654	6.54985	61.6941	61.6444	68.1943	58.16	11	pre	yes	2	fap	0
h2	5	-11.3654	6.54985	61.6941	61.6444	68.1943	58.16	12	post	yes	2	fap	0
h2	6	-20.08	10.9072	11.2024	11.1527	22.0599	71.69	16	pre	yes	2	fap	0
h2	6	-20.08	10.9072	11.2024	11.1527	22.0599	71.69	17	post	yes	2	fap	0
h2	7	-16.3718	9.05308	0.421457	-0.471106	8.58197	94.74	20	pre	no	2	fap	0
h2	7	-16.3718	9.05308	0.421457	-0.471106	8.58197	94.74	21	post	no	2	fap	0
h2	8	9.1535	-3.70959	4.56307	-4.61272	-8.32231	94.89	23	pre	no	2	fap	0
h2	1	1.73432	0	0.0496487	0	0	0	3	pre	no	4	fap	1
h2	1	1.73432	0	0.0496487	0	0	0	4	post	no	4	fap	1
h2	2	-16.3952	9.06474	34.6297	34.58	43.6448	26.78	6	pre	yes	4	fap	5
h2	2	-16.3952	9.06474	34.6297	34.58	43.6448	26.78	7	post	yes	4	fap	1
h2	4	nan	nan	81.5425	81.4929	81.4929	50	9	pre	yes	4	fap	3
h2	4	nan	nan	81.5425	81.4929	81.4929	50	10	post	yes	4	fap	1
h2	6	-20.08	10.9072	11.2024	11.1527	22.0599	71.69	16	pre	yes	4	fap	1
h2	6	-20.08	10.9072	11.2024	11.1527	22.0599	71.69	17	post	yes	4	fap	0
h2	7	-16.3718	9.05308	0.421457	-0.471106	8.58197	94.74	20	pre	no	4	fap	3
h2	7	-16.3718	9.05308	0.421457	-0.471106	8.58197	94.74	21	post	no	4	fap	0
h2	8	9.1535	-3.70959	4.56307	-4.61272	-8.32231	94.89	23	pre	no	4	fap	0
h3	1	3.92612	0	8.17402	0	0	0	1	pre	no	1	fap	0
h3	1	3.92612	0	8.17402	0	0	0	2	post	no	1	fap	0
h3	2	-0.55818	2.24215	13.0211	4.84704	7.08919	4.32	5	pre	no	1	fap	0
h3	3	-48.9732	26.4497	53.4265	45.2525	71.7022	43.65	6	post	yes	1	fap	1
h3	4	-56.0603	29.9932	60.306	52.132	82.1252	50	7	pre	yes	1	fap	1
h3	4	-56.0603	29.9932	60.306	52.132	82.1252	50	8	post	yes	1	fap	2
h3	5	-13.1192	8.52264	36.8958	28.7218	37.2444	77.33	9	pre	yes	1	fap	0
h3	5	-13.1192	8.52264	36.8958	28.7218	37.2444	77.33	10	post	yes	1	fap	0
h3	6	-5.82568	4.8759	11.6862	3.51216	8.38806	94.89	11	pre	no	1	fap	0
h3	6	-5.82568	4.8759	11.6862	3.51216	8.38806	94.89	12	post	no	1	fap	0
h3	7	-6.69565	5.31089	6.94926	-1.22476	4.08612	97.51	13	pre	no	1	fap	0
h3	7	-6.69565	5.31089	6.94926	-1.22476	4.08612	97.51	14	post	no	1	fap	0
h3	8	-0.401982	2.16405	3.68025	-4.49377	-2.32972	98.58	15	pre	no	1	fap	0
h3	1	3.92612	0	8.17402	0	0	0	1	pre	no	2	fap	0
h3	1	3.92612	0	8.17402	0	0	0	2	post	no	2	fap	0
h3	2	-0.55818	2.24215	13.0211	4.84704	7.08919	4.32	5	pre	no	2	fap	0
h3	3	-48.9732	26.4497	53.4265	45.2525	71.7022	43.65	6	post	yes	2	fap	0
h3	4	-56.0603	29.9932	60.306	52.132	82.1252	50	7	pre	yes	2	fap	1
h3	4	-56.0603	29.9932	60.306	52.132	82.1252	50	8	post	yes	2	fap	1
h3	6	-5.82568	4.8759	11.6862	3.51216	8.38806	94.89	11	pre	no	2	fap	0
h3	6	-5.82568	4.8759	11.6862	3.51216	8.38806	94.89	12	post	no	2	fap	0
h3	7	-6.69565	5.31089	6.94926	-1.22476	4.08612	97.51	13	pre	no	2	fap	0
h3	7	-6.69565	5.31089	6.94926	-1.22476	4.08612	97.51	14	post	no	2	fap	0
h3	8	-0.401982	2.16405	3.68025	-4.49377	-2.32972	98.58	15	pre	no	2	fap	0
h3	1	3.92612	0	8.17402	0	0	0	1	pre	no	3	fap	1
h3	1	3.92612	0	8.17402	0	0	0	2	post	no	3	fap	1
h3	2	-0.55818	2.24215	13.0211	4.84704	7.08919	4.32	5	pre	no	3	fap	0
h3	3	-48.9732	26.4497	53.4265	45.2525	71.7022	43.65	6	post	yes	3	fap	2
h3	4	-56.0603	29.9932	60.306	52.132	82.1252	50	7	pre	yes	3	fap	1
h3	4	-56.0603	29.9932	60.306	52.132	82.1252	50	8	post	yes	3	fap	0
h3	5	-13.1192	8.52264	36.8958	28.7218	37.2444	77.33	9	pre	yes	3	fap	0
h3	5	-13.1192	8.52264	36.8958	28.7218	37.2444	77.33	10	post	yes	3	fap	0
h3	6	-5.82568	4.8759	11.6862	3.51216	8.38806	94.89	11	pre	no	3	fap	0
h3	6	-5.82568	4.8759	11.6862	3.51216	8.38806	94.89	12	post	no	3	fap	0
h3	7	-6.69565	5.31089	6.94926	-1.22476	4.08612	97.51	13	pre	no	3	fap	1
h3	7	-6.69565	5.31089	6.94926	-1.22476	4.08612	97.51	14	post	no	3	fap	0
h3	8	-0.401982	2.16405	3.68025	-4.49377	-2.32972	98.58	15	pre	no	3	fap	0
h4	1	-2.98066	0	0.367831	0	0	0	1	pre	no	1	fap	1
h4	1	-2.98066	0	0.367831	0	0	0	2	post	no	1	fap	0
h4	2	7.84218	5.41142	2.00386	-2.3717	3.03972	1.69	5	pre	no	1	fap	0
h4	3	12.8509	7.9158	24.2584	23.8906	31.8064	17.65	6	post	yes	1	fap	0
h4	6	72.1804	37.5805	52.9048	52.5369	90.1174	50	9	pre	yes	1	fap	4
h4	6	72.1804	37.5805	52.9048	52.5369	90.1174	50	10	post	yes	1	fap	0
h4	7	45.9516	24.4661	41.6339	41.2661	65.7322	63.53	11	pre	yes	1	fap	0
h4	7	45.9516	24.4661	41.6339	41.2661	65.7322	63.53	12	post	yes	1	fap	0
h4	8	31.3117	17.1462	31.3704	31.0026	48.1487	73.29	13	pre	yes	1	fap	2
h4	8	31.3117	17.1462	31.3704	31.0026	48.1487	73.29	14	post	yes	1	fap	0
h4	9	10.489	6.73485	23.9068	23.539	30.2739	83.2	15	pre	yes	1	fap	0
h4	9	10.489	6.73485	23.9068	23.539	30.2739	83.2	16	post	yes	1	fap	0
h4	10	-0.668675	1.15599	7.8755	7.50767	8.66366	95.19	17	pre	no	1	fap	0
h4	10	-0.668675	1.15599	7.8755	7.50767	8.66366	95.19	18	post	no	1	fap	0
h4	11	-7.51831	-2.26883	3.10059	-3.46842	-5.73724	96.82	19	pre	no	1	fap	0
h4	1	-2.98066	0	0.367831	0	0	0	1	pre	no	2	fap	1
h4	1	-2.98066	0	0.367831	0	0	0	2	post	no	2	fap	1
h4	2	7.84218	5.41142	2.00386	-2.3717	3.03972	1.69	5	pre	no	2	fap	1
h4	3	12.8509	7.9158	24.2584	23.8906	31.8064	17.65	6	post	yes	2	fap	1
h4	6	72.1804	37.5805	52.9048	52.5369	90.1174	50	9	pre	yes	2	fap	4
h4	6	72.1804	37.5805	52.9048	52.5369	90.1174	50	10	post	yes	2	fap	1
h4	7	45.9516	24.4661	41.6339	41.2661	65.7322	63.53	11	pre	yes	2	fap	1
h4	7	45.9516	24.4661	41.6339	41.2661	65.7322	63.53	12	post	yes	2	fap	1
h4	8	31.3117	17.1462	31.3704	31.0026	48.1487	73.29	13	pre	yes	2	fap	0
h4	8	31.3117	17.1462	31.3704	31.0026	48.1487	73.29	14	post	yes	2	fap	0
h4	9	10.489	6.73485	23.9068	23.539	30.2739	83.2	15	pre	yes	2	fap	0
h4	9	10.489	6.73485	23.9068	23.539	30.2739	83.2	16	post	yes	2	fap	0
h4	10	-0.668675	1.15599	7.8755	7.50767	8.66366	95.19	17	pre	no	2	fap	0
h4	10	-0.668675	1.15599	7.8755	7.50767	8.66366	95.19	18	post	no	2	fap	0
h4	11	-7.51831	-2.26883	3.10059	-3.46842	-5.73724	96.82	19	pre	no	2	fap	0
h4	1	-2.98066	0	0.367831	0	0	0	1	pre	no	3	fap	1
h4	1	-2.98066	0	0.367831	0	0	0	2	post	no	3	fap	1
h4	2	7.84218	5.41142	2.00386	-2.3717	3.03972	1.69	5	pre	no	3	fap	2
h4	3	12.8509	7.9158	24.2584	23.8906	31.8064	17.65	6	post	yes	3	fap	2
h4	6	72.1804	37.5805	52.9048	52.5369	90.1174	50	9	pre	yes	3	fap	2
h4	6	72.1804	37.5805	52.9048	52.5369	90.1174	50	10	post	yes	3	fap	1
h4	7	45.9516	24.4661	41.6339	41.2661	65.7322	63.53	11	pre	yes	3	fap	1
h4	7	45.9516	24.4661	41.6339	41.2661	65.7322	63.53	12	post	yes	3	fap	0
h4	8	31.3117	17.1462	31.3704	31.0026	48.1487	73.29	13	pre	yes	3	fap	0
h4	8	31.3117	17.1462	31.3704	31.0026	48.1487	73.29	14	post	yes	3	fap	1
h4	9	10.489	6.73485	23.9068	23.539	30.2739	83.2	15	pre	yes	3	fap	0
h4	9	10.489	6.73485	23.9068	23.539	30.2739	83.2	16	post	yes	3	fap	0
h4	10	-0.668675	1.15599	7.8755	7.50767	8.66366	95.19	17	pre	no	3	fap	0
h4	10	-0.668675	1.15599	7.8755	7.50767	8.66366	95.19	18	post	no	3	fap	0
h4	11	-7.51831	-2.26883	3.10059	-3.46842	-5.73724	96.82	19	pre	no	3	fap	0
h5	1	3.40569	0	4.25308	0	0	0	1	pre	no	1	fap	0
h5	1	3.40569	0	4.25308	0	0	0	2	post	no	1	fap	0
h5	2	-5.72611	4.5659	7.08045	11.3335	15.8994	11.37	4	pre	yes	1	fap	0
h5	3	-8.00948	5.70759	13.0114	17.2645	22.9721	16.42	5	post	yes	1	fap	1
h5	4	-25.8847	14.6452	35.7264	39.9794	54.6246	39.05	6	pre	yes	1	fap	0
h5	5	-38.451	20.9283	44.7579	49.011	69.9393	50	7	post	yes	1	fap	1
h5	7	-28.1139	15.7598	27.949	32.2021	47.9619	65.71	9	pre	yes	1	fap	1
h5	7	-28.1139	15.7598	27.949	32.2021	47.9619	65.71	10	post	yes	1	fap	0
h5	8	-7.9908	5.69824	14.6601	18.9132	24.6114	82.41	11	pre	yes	1	fap	0
h5	8	-7.9908	5.69824	14.6601	18.9132	24.6114	82.41	12	post	yes	1	fap	0
h5	9	-8.08523	5.74546	9.12877	13.3818	19.1273	86.33	13	pre	yes	1	fap	0
h5	9	-8.08523	5.74546	9.12877	13.3818	19.1273	86.33	14	post	yes	1	fap	0
h5	10	-11.7833	7.59449	5.94887	10.202	17.7964	87.28	15	pre	yes	1	fap	0
h5	10	-11.7833	7.59449	5.94887	10.202	17.7964	87.28	16	post	yes	1	fap	1
h5	11	-3.60053	3.50311	3.94585	8.19893	11.702	91.63	18	pre	yes	1	fap	0
h5	1	3.40569	0	4.25308	0	0	0	1	pre	no	2	fap	0
h5	1	3.40569	0	4.25308	0	0	0	2	post	no	2	fap	0
h5	2	-5.72611	4.5659	7.08045	11.3335	15.8994	11.37	4	pre	yes	2	fap	0
h5	3	-8.00948	5.70759	13.0114	17.2645	22.9721	16.42	5	post	yes	2	fap	1
h5	4	-25.8847	14.6452	35.7264	39.9794	54.6246	39.05	6	pre	yes	2	fap	1
h5	5	-38.451	20.9283	44.7579	49.011	69.9393	50	7	post	yes	2	fap	1
h5	7	-28.1139	15.7598	27.949	32.2021	47.9619	65.71	9	pre	yes	2	fap	1
h5	7	-28.1139	15.7598	27.949	32.2021	47.9619	65.71	10	post	yes	2	fap	1
h5	8	-7.9908	5.69824	14.6601	18.9132	24.6114	82.41	11	pre	yes	2	fap	0
h5	8	-7.9908	5.69824	14.6601	18.9132	24.6114	82.41	12	post	yes	2	fap	0
h5	9	-8.08523	5.74546	9.12877	13.3818	19.1273	86.33	13	pre	yes	2	fap	0
h5	9	-8.08523	5.74546	9.12877	13.3818	19.1273	86.33	14	post	yes	2	fap	0
h5	10	-11.7833	7.59449	5.94887	10.202	17.7964	87.28	15	pre	yes	2	fap	0
h5	10	-11.7833	7.59449	5.94887	10.202	17.7964	87.28	16	post	yes	2	fap	0
h5	11	-3.60053	3.50311	3.94585	8.19893	11.702	91.63	18	pre	yes	2	fap	0
h5	1	3.40569	0	4.25308	0	0	0	1	pre	no	3	fap	1
h5	1	3.40569	0	4.25308	0	0	0	2	post	no	3	fap	0
h5	2	-5.72611	4.5659	7.08045	11.3335	15.8994	11.37	4	pre	yes	3	fap	0
h5	3	-8.00948	5.70759	13.0114	17.2645	22.9721	16.42	5	post	yes	3	fap	1
h5	4	-25.8847	14.6452	35.7264	39.9794	54.6246	39.05	6	pre	yes	3	fap	0
h5	5	-38.451	20.9283	44.7579	49.011	69.9393	50	7	post	yes	3	fap	0
h5	7	-28.1139	15.7598	27.949	32.2021	47.9619	65.71	9	pre	yes	3	fap	0
h5	7	-28.1139	15.7598	27.949	32.2021	47.9619	65.71	10	post	yes	3	fap	1
h5	8	-7.9908	5.69824	14.6601	18.9132	24.6114	82.41	11	pre	yes	3	fap	0
h5	8	-7.9908	5.69824	14.6601	18.9132	24.6114	82.41	12	post	yes	3	fap	0
h5	9	-8.08523	5.74546	9.12877	13.3818	19.1273	86.33	13	pre	yes	3	fap	0
h5	9	-8.08523	5.74546	9.12877	13.3818	19.1273	86.33	14	post	yes	3	fap	0
h5	10	-11.7833	7.59449	5.94887	10.202	17.7964	87.28	15	pre	yes	3	fap	0
h5	10	-11.7833	7.59449	5.94887	10.202	17.7964	87.28	16	post	yes	3	fap	0
h5	11	-3.60053	3.50311	3.94585	8.19893	11.702	91.63	18	pre	yes	3	fap	0
h6	1	-5.8538	0	1.70568	0	0	0	1	pre	no	1	fap	0
h6	1	-5.8538	0	1.70568	0	0	0	2	post	no	1	fap	0
h6	2	-12.0841	3.11515	6.61178	8.31746	11.4326	11.18	4	pre	yes	1	fap	1
h6	3	-11.6829	2.91456	12.7103	14.4159	17.3305	16.95	5	post	yes	1	fap	0
h6	4	-9.95367	2.04993	22.7825	24.4881	26.5381	25.96	6	pre	yes	1	fap	0
h6	5	-15.0914	4.6188	24.5089	26.2146	30.8334	30.16	7	post	yes	1	fap	0
h6	6	-30.4154	12.2808	37.1243	38.83	51.1108	50	8	pre	yes	1	fap	4
h6	6	-30.4154	12.2808	37.1243	38.83	51.1108	50	9	post	yes	1	fap	2
h6	7	-12.4052	3.27569	18.956	20.6617	23.9374	76.58	10	pre	yes	1	fap	3
h6	7	-12.4052	3.27569	18.956	20.6617	23.9374	76.58	11	post	yes	1	fap	0
h6	8	-0.121313	-2.86625	5.77216	7.47784	4.61159	95.49	12	pre	no	1	fap	1
h6	1	-5.8538	0	1.70568	0	0	0	1	pre	no	2	fap	0
h6	1	-5.8538	0	1.70568	0	0	0	2	post	no	2	fap	0
h6	2	-12.0841	3.11515	6.61178	8.31746	11.4326	11.18	4	pre	yes	2	fap	0
h6	3	-11.6829	2.91456	12.7103	14.4159	17.3305	16.95	5	post	yes	2	fap	0
h6	4	-9.95367	2.04993	22.7825	24.4881	26.5381	25.96	6	pre	yes	2	fap	0
h6	5	-15.0914	4.6188	24.5089	26.2146	30.8334	30.16	7	post	yes	2	fap	1
h6	6	-30.4154	12.2808	37.1243	38.83	51.1108	50	8	pre	yes	2	fap	2
h6	6	-30.4154	12.2808	37.1243	38.83	51.1108	50	9	post	yes	2	fap	1
h6	7	-12.4052	3.27569	18.956	20.6617	23.9374	76.58	10	pre	yes	2	fap	1
h6	7	-12.4052	3.27569	18.956	20.6617	23.9374	76.58	11	post	yes	2	fap	0
h6	8	-0.121313	-2.86625	5.77216	7.47784	4.61159	95.49	12	pre	no	2	fap	1
h6	1	-5.8538	0	1.70568	0	0	0	1	pre	no	5	fap	0
h6	1	-5.8538	0	1.70568	0	0	0	2	post	no	5	fap	0
h6	2	-12.0841	3.11515	6.61178	8.31746	11.4326	11.18	4	pre	yes	5	fap	3
h6	3	-11.6829	2.91456	12.7103	14.4159	17.3305	16.95	5	post	yes	5	fap	0
h6	4	-9.95367	2.04993	22.7825	24.4881	26.5381	25.96	6	pre	yes	5	fap	0
h6	5	-15.0914	4.6188	24.5089	26.2146	30.8334	30.16	7	post	yes	5	fap	0
h6	6	-30.4154	12.2808	37.1243	38.83	51.1108	50	8	pre	yes	5	fap	2
h6	6	-30.4154	12.2808	37.1243	38.83	51.1108	50	9	post	yes	5	fap	3
h6	7	-12.4052	3.27569	18.956	20.6617	23.9374	76.58	10	pre	yes	5	fap	0
h6	7	-12.4052	3.27569	18.956	20.6617	23.9374	76.58	11	post	yes	5	fap	0
h6	8	-0.121313	-2.86625	5.77216	7.47784	4.61159	95.49	12	pre	no	5	fap	0
h7	1	1.30555	0	6.18541	0	0	0	1	pre	no	1	fap	0
h7	1	1.30555	0	6.18541	0	0	0	2	post	no	1	fap	1
h7	2	-4.12604	-2.71579	8.39972	2.21432	-0.501476	0.49	4	pre	no	1	fap	0
h7	2	-4.12604	-2.71579	8.39972	2.21432	-0.501476	0.49	5	post	no	1	fap	1
h7	3	26.8833	12.7889	44.5008	38.3154	51.1042	50	6	pre	yes	1	fap	1
h7	3	26.8833	12.7889	44.5008	38.3154	51.1042	50	7	post	yes	1	fap	1
h7	7	4.33953	1.51699	23.3657	17.1803	18.6972	81.7	11	pre	yes	1	fap	4
h7	7	4.33953	1.51699	23.3657	17.1803	18.6972	81.7	12	post	yes	1	fap	0
h7	8	6.8803	2.78737	11.2288	5.04339	7.83076	92.34	13	pre	no	1	fap	0
h7	1	1.30555	0	6.18541	0	0	0	1	pre	no	2	fap	0
h7	1	1.30555	0	6.18541	0	0	0	2	post	no	2	fap	0
h7	2	-4.12604	-2.71579	8.39972	2.21432	-0.501476	0.49	4	pre	no	2	fap	0
h7	2	-4.12604	-2.71579	8.39972	2.21432	-0.501476	0.49	5	post	no	2	fap	0
h7	3	26.8833	12.7889	44.5008	38.3154	51.1042	50	6	pre	yes	2	fap	0
h7	3	26.8833	12.7889	44.5008	38.3154	51.1042	50	7	post	yes	2	fap	0
h7	7	4.33953	1.51699	23.3657	17.1803	18.6972	81.7	11	pre	yes	2	fap	1
h7	7	4.33953	1.51699	23.3657	17.1803	18.6972	81.7	12	post	yes	2	fap	0
h7	8	6.8803	2.78737	11.2288	5.04339	7.83076	92.34	13	pre	no	2	fap	0
h7	1	1.30555	0	6.18541	0	0	0	1	pre	no	5	fap	1
h7	1	1.30555	0	6.18541	0	0	0	2	post	no	5	fap	2
h7	2	-4.12604	-2.71579	8.39972	2.21432	-0.501476	0.49	4	pre	no	5	fap	0
h7	2	-4.12604	-2.71579	8.39972	2.21432	-0.501476	0.49	5	post	no	5	fap	0
h7	3	26.8833	12.7889	44.5008	38.3154	51.1042	50	6	pre	yes	5	fap	2
h7	3	26.8833	12.7889	44.5008	38.3154	51.1042	50	7	post	yes	5	fap	0
h7	7	4.33953	1.51699	23.3657	17.1803	18.6972	81.7	11	pre	yes	5	fap	0
h7	7	4.33953	1.51699	23.3657	17.1803	18.6972	81.7	12	post	yes	5	fap	0
h7	8	6.8803	2.78737	11.2288	5.04339	7.83076	92.34	13	pre	no	5	fap	0
h8	1	-9.8097	0	3.32785	0	0	0	1	pre	no	1	fap	1
h8	1	-9.8097	0	3.32785	0	0	0	2	post	no	1	fap	0
h8	2	-8.15927	0.825214	2.05214	-5.37999	-4.55477	11.14	14	pre	no	1	fap	2
h8	2	-8.15927	0.825214	2.05214	-5.37999	-4.55477	11.14	15	post	no	1	fap	1
h8	4	3.62916	6.71943	9.09714	5.76929	12.4887	30.56	17	pre	yes	1	fap	2
h8	4	3.62916	6.71943	9.09714	5.76929	12.4887	30.56	18	post	yes	1	fap	0
h8	6	5.89485	7.85227	15.9115	12.5837	20.4359	50	20	pre	yes	1	fap	0
h8	7	1.67893	5.74431	11.0503	7.72247	13.4668	67.05	21	post	yes	1	fap	0
h8	8	-11.7723	-0.981279	3.48962	0.161768	-0.819511	98	22	pre	no	1	fap	0
h8	1	-9.8097	0	3.32785	0	0	0	1	pre	no	2	fap	1
h8	1	-9.8097	0	3.32785	0	0	0	2	post	no	2	fap	0
h8	2	-8.15927	0.825214	2.05214	-5.37999	-4.55477	11.14	14	pre	no	2	fap	2
h8	2	-8.15927	0.825214	2.05214	-5.37999	-4.55477	11.14	15	post	no	2	fap	0
h8	4	3.62916	6.71943	9.09714	5.76929	12.4887	30.56	17	pre	yes	2	fap	1
h8	4	3.62916	6.71943	9.09714	5.76929	12.4887	30.56	18	post	yes	2	fap	0
h8	6	5.89485	7.85227	15.9115	12.5837	20.4359	50	20	pre	yes	2	fap	0
h8	7	1.67893	5.74431	11.0503	7.72247	13.4668	67.05	21	post	yes	2	fap	0
h8	8	-11.7723	-0.981279	3.48962	0.161768	-0.819511	98	22	pre	no	2	fap	0
h8	1	-9.8097	0	3.32785	0	0	0	1	pre	no	4	fap	2
h8	1	-9.8097	0	3.32785	0	0	0	2	post	no	4	fap	0
h8	2	-8.15927	0.825214	2.05214	-5.37999	-4.55477	11.14	14	pre	no	4	fap	4
h8	2	-8.15927	0.825214	2.05214	-5.37999	-4.55477	11.14	15	post	no	4	fap	2
h8	4	3.62916	6.71943	9.09714	5.76929	12.4887	30.56	17	pre	yes	4	fap	2
h8	4	3.62916	6.71943	9.09714	5.76929	12.4887	30.56	18	post	yes	4	fap	0
h8	6	5.89485	7.85227	15.9115	12.5837	20.4359	50	20	pre	yes	4	fap	0
h8	7	1.67893	5.74431	11.0503	7.72247	13.4668	67.05	21	post	yes	4	fap	0
h8	8	-11.7723	-0.981279	3.48962	0.161768	-0.819511	98	22	pre	no	4	fap	0
h1	1	-1.54654	0	3.43214	0	0	0	1	pre	no	1	cps	0
h1	1	-1.54654	0	3.43214	0	0	0	2	post	no	1	cps	1
h1	2	2.41947	-3.96601	1.29811	-2.13403	-6.10004	8	4	pre	no	1	cps	0
h1	2	2.41947	-3.96601	1.29811	-2.13403	-6.10004	8	5	post	no	1	cps	0
h1	3	-4.08341	0.495167	9.43831	6.00617	6.50134	8.53	6	pre	no	1	cps	1
h1	3	-4.08341	0.495167	9.43831	6.00617	6.50134	8.53	7	post	no	1	cps	3
h1	4	-10.9131	3.91002	13.2463	9.81414	13.7242	18	8	pre	yes	1	cps	3
h1	4	-10.9131	3.91002	13.2463	9.81414	13.7242	18	9	post	yes	1	cps	2
h1	5	-24.2634	10.5851	30.9755	27.5433	38.1285	50	10	pre	yes	1	cps	1
h1	5	-24.2634	10.5851	30.9755	27.5433	38.1285	50	11	post	yes	1	cps	0
h1	6	-6.98138	1.94415	9.96838	6.53624	8.4804	88.88	12	pre	no	1	cps	0
h1	7	2.80619	-2.94963	2.06662	-1.36552	-4.31515	94.34	13	pre	no	1	cps	0
h1	1	-1.54654	0	3.43214	0	0	0	1	pre	no	2	cps	0
h1	1	-1.54654	0	3.43214	0	0	0	2	post	no	2	cps	0
h1	2	2.41947	-3.96601	1.29811	-2.13403	-6.10004	8	4	pre	no	2	cps	0
h1	2	2.41947	-3.96601	1.29811	-2.13403	-6.10004	8	5	post	no	2	cps	0
h1	3	-4.08341	0.495167	9.43831	6.00617	6.50134	8.53	6	pre	no	2	cps	0
h1	3	-4.08341	0.495167	9.43831	6.00617	6.50134	8.53	7	post	no	2	cps	2
h1	4	-10.9131	3.91002	13.2463	9.81414	13.7242	18	8	pre	yes	2	cps	1
h1	4	-10.9131	3.91002	13.2463	9.81414	13.7242	18	9	post	yes	2	cps	1
h1	5	-24.2634	10.5851	30.9755	27.5433	38.1285	50	10	pre	yes	2	cps	0
h1	5	-24.2634	10.5851	30.9755	27.5433	38.1285	50	11	post	yes	2	cps	0
h1	6	-6.98138	1.94415	9.96838	6.53624	8.4804	88.88	12	pre	no	2	cps	0
h1	1	-1.54654	0	3.43214	0	0	0	1	pre	no	3	cps	0
h1	1	-1.54654	0	3.43214	0	0	0	2	post	no	3	cps	0
h1	2	2.41947	-3.96601	1.29811	-2.13403	-6.10004	8	4	pre	no	3	cps	0
h1	2	2.41947	-3.96601	1.29811	-2.13403	-6.10004	8	5	post	no	3	cps	0
h1	3	-4.08341	0.495167	9.43831	6.00617	6.50134	8.53	6	pre	no	3	cps	1
h1	3	-4.08341	0.495167	9.43831	6.00617	6.50134	8.53	7	post	no	3	cps	1
h1	4	-10.9131	3.91002	13.2463	9.81414	13.7242	18	8	pre	yes	3	cps	2
h1	4	-10.9131	3.91002	13.2463	9.81414	13.7242	18	9	post	yes	3	cps	2
h1	5	-24.2634	10.5851	30.9755	27.5433	38.1285	50	10	pre	yes	3	cps	0
h1	5	-24.2634	10.5851	30.9755	27.5433	38.1285	50	11	post	yes	3	cps	0
h1	6	-6.98138	1.94415	9.96838	6.53624	8.4804	88.88	12	pre	no	3	cps	2
h1	7	2.80619	-2.94963	2.06662	-1.36552	-4.31515	94.34	13	pre	no	3	cps	0
h2	1	1.73432	0	0.0496487	0	0	0	3	pre	no	1	cps	0
h2	1	1.73432	0	0.0496487	0	0	0	4	post	no	1	cps	0
h2	2	-16.3952	9.06474	34.6297	34.58	43.6448	26.78	6	pre	yes	1	cps	2
h2	2	-16.3952	9.06474	34.6297	34.58	43.6448	26.78	7	post	yes	1	cps	5
h2	4	nan	nan	81.5425	81.4929	81.4929	50	9	pre	yes	1	cps	7
h2	4	nan	nan	81.5425	81.4929	81.4929	50	10	post	yes	1	cps	2
h2	5	-11.3654	6.54985	61.6941	61.6444	68.1943	58.16	11	pre	yes	1	cps	1
h2	5	-11.3654	6.54985	61.6941	61.6444	68.1943	58.16	12	post	yes	1	cps	1
h2	6	-20.08	10.9072	11.2024	11.1527	22.0599	71.69	16	pre	yes	1	cps	2
h2	6	-20.08	10.9072	11.2024	11.1527	22.0599	71.69	17	post	yes	1	cps	0
h2	7	-16.3718	9.05308	0.421457	-0.471106	8.58197	94.74	20	pre	no	1	cps	1
h2	7	-16.3718	9.05308	0.421457	-0.471106	8.58197	94.74	21	post	no	1	cps	0
h2	8	9.1535	-3.70959	4.56307	-4.61272	-8.32231	94.89	23	pre	no	1	cps	0
h2	1	1.73432	0	0.0496487	0	0	0	3	pre	no	2	cps	0
h2	1	1.73432	0	0.0496487	0	0	0	4	post	no	2	cps	0
h2	2	-16.3952	9.06474	34.6297	34.58	43.6448	26.78	6	pre	yes	2	cps	0
h2	2	-16.3952	9.06474	34.6297	34.58	43.6448	26.78	7	post	yes	2	cps	5
h2	4	nan	nan	81.5425	81.4929	81.4929	50	9	pre	yes	2	cps	4
h2	4	nan	nan	81.5425	81.4929	81.4929	50	10	post	yes	2	cps	2
h2	5	-11.3654	6.54985	61.6941	61.6444	68.1943	58.16	11	pre	yes	2	cps	1
h2	5	-11.3654	6.54985	61.6941	61.6444	68.1943	58.16	12	post	yes	2	cps	1
h2	6	-20.08	10.9072	11.2024	11.1527	22.0599	71.69	16	pre	yes	2	cps	0
h2	6	-20.08	10.9072	11.2024	11.1527	22.0599	71.69	17	post	yes	2	cps	0
h2	7	-16.3718	9.05308	0.421457	-0.471106	8.58197	94.74	20	pre	no	2	cps	0
h2	7	-16.3718	9.05308	0.421457	-0.471106	8.58197	94.74	21	post	no	2	cps	0
h2	8	9.1535	-3.70959	4.56307	-4.61272	-8.32231	94.89	23	pre	no	2	cps	0
h2	1	1.73432	0	0.0496487	0	0	0	3	pre	no	4	cps	0
h2	1	1.73432	0	0.0496487	0	0	0	4	post	no	4	cps	0
h2	2	-16.3952	9.06474	34.6297	34.58	43.6448	26.78	6	pre	yes	4	cps	4
h2	2	-16.3952	9.06474	34.6297	34.58	43.6448	26.78	7	post	yes	4	cps	3
h2	4	nan	nan	81.5425	81.4929	81.4929	50	9	pre	yes	4	cps	3
h2	4	nan	nan	81.5425	81.4929	81.4929	50	10	post	yes	4	cps	2
h2	6	-20.08	10.9072	11.2024	11.1527	22.0599	71.69	16	pre	yes	4	cps	2
h2	6	-20.08	10.9072	11.2024	11.1527	22.0599	71.69	17	post	yes	4	cps	1
h2	7	-16.3718	9.05308	0.421457	-0.471106	8.58197	94.74	20	pre	no	4	cps	3
h2	7	-16.3718	9.05308	0.421457	-0.471106	8.58197	94.74	21	post	no	4	cps	0
h2	8	9.1535	-3.70959	4.56307	-4.61272	-8.32231	94.89	23	pre	no	4	cps	0
h3	1	3.92612	0	8.17402	0	0	0	1	pre	no	1	cps	0
h3	1	3.92612	0	8.17402	0	0	0	2	post	no	1	cps	0
h3	2	-0.55818	2.24215	13.0211	4.84704	7.08919	4.32	5	pre	no	1	cps	1
h3	3	-48.9732	26.4497	53.4265	45.2525	71.7022	43.65	6	post	yes	1	cps	3
h3	4	-56.0603	29.9932	60.306	52.132	82.1252	50	7	pre	yes	1	cps	5
h3	4	-56.0603	29.9932	60.306	52.132	82.1252	50	8	post	yes	1	cps	2
h3	5	-13.1192	8.52264	36.8958	28.7218	37.2444	77.33	9	pre	yes	1	cps	0
h3	5	-13.1192	8.52264	36.8958	28.7218	37.2444	77.33	10	post	yes	1	cps	0
h3	6	-5.82568	4.8759	11.6862	3.51216	8.38806	94.89	11	pre	no	1	cps	0
h3	6	-5.82568	4.8759	11.6862	3.51216	8.38806	94.89	12	post	no	1	cps	0
h3	7	-6.69565	5.31089	6.94926	-1.22476	4.08612	97.51	13	pre	no	1	cps	0
h3	7	-6.69565	5.31089	6.94926	-1.22476	4.08612	97.51	14	post	no	1	cps	0
h3	8	-0.401982	2.16405	3.68025	-4.49377	-2.32972	98.58	15	pre	no	1	cps	0
h3	1	3.92612	0	8.17402	0	0	0	1	pre	no	2	cps	0
h3	1	3.92612	0	8.17402	0	0	0	2	post	no	2	cps	0
h3	2	-0.55818	2.24215	13.0211	4.84704	7.08919	4.32	5	pre	no	2	cps	0
h3	3	-48.9732	26.4497	53.4265	45.2525	71.7022	43.65	6	post	yes	2	cps	2
h3	4	-56.0603	29.9932	60.306	52.132	82.1252	50	7	pre	yes	2	cps	2
h3	4	-56.0603	29.9932	60.306	52.132	82.1252	50	8	post	yes	2	cps	1
h3	6	-5.82568	4.8759	11.6862	3.51216	8.38806	94.89	11	pre	no	2	cps	0
h3	6	-5.82568	4.8759	11.6862	3.51216	8.38806	94.89	12	post	no	2	cps	0
h3	7	-6.69565	5.31089	6.94926	-1.22476	4.08612	97.51	13	pre	no	2	cps	0
h3	7	-6.69565	5.31089	6.94926	-1.22476	4.08612	97.51	14	post	no	2	cps	0
h3	8	-0.401982	2.16405	3.68025	-4.49377	-2.32972	98.58	15	pre	no	2	cps	0
h3	1	3.92612	0	8.17402	0	0	0	1	pre	no	3	cps	0
h3	1	3.92612	0	8.17402	0	0	0	2	post	no	3	cps	0
h3	2	-0.55818	2.24215	13.0211	4.84704	7.08919	4.32	5	pre	no	3	cps	2
h3	3	-48.9732	26.4497	53.4265	45.2525	71.7022	43.65	6	post	yes	3	cps	2
h3	4	-56.0603	29.9932	60.306	52.132	82.1252	50	7	pre	yes	3	cps	4
h3	4	-56.0603	29.9932	60.306	52.132	82.1252	50	8	post	yes	3	cps	1
h3	5	-13.1192	8.52264	36.8958	28.7218	37.2444	77.33	9	pre	yes	3	cps	0
h3	5	-13.1192	8.52264	36.8958	28.7218	37.2444	77.33	10	post	yes	3	cps	0
h3	6	-5.82568	4.8759	11.6862	3.51216	8.38806	94.89	11	pre	no	3	cps	0
h3	6	-5.82568	4.8759	11.6862	3.51216	8.38806	94.89	12	post	no	3	cps	0
h3	7	-6.69565	5.31089	6.94926	-1.22476	4.08612	97.51	13	pre	no	3	cps	1
h3	7	-6.69565	5.31089	6.94926	-1.22476	4.08612	97.51	14	post	no	3	cps	0
h3	8	-0.401982	2.16405	3.68025	-4.49377	-2.32972	98.58	15	pre	no	3	cps	0
h4	1	-2.98066	0	0.367831	0	0	0	1	pre	no	1	cps	5
h4	1	-2.98066	0	0.367831	0	0	0	2	post	no	1	cps	0
h4	2	7.84218	5.41142	2.00386	-2.3717	3.03972	1.69	5	pre	no	1	cps	5
h4	3	12.8509	7.9158	24.2584	23.8906	31.8064	17.65	6	post	yes	1	cps	4
h4	6	72.1804	37.5805	52.9048	52.5369	90.1174	50	9	pre	yes	1	cps	5
h4	6	72.1804	37.5805	52.9048	52.5369	90.1174	50	10	post	yes	1	cps	3
h4	7	45.9516	24.4661	41.6339	41.2661	65.7322	63.53	11	pre	yes	1	cps	2
h4	7	45.9516	24.4661	41.6339	41.2661	65.7322	63.53	12	post	yes	1	cps	1
h4	8	31.3117	17.1462	31.3704	31.0026	48.1487	73.29	13	pre	yes	1	cps	0
h4	8	31.3117	17.1462	31.3704	31.0026	48.1487	73.29	14	post	yes	1	cps	0
h4	9	10.489	6.73485	23.9068	23.539	30.2739	83.2	15	pre	yes	1	cps	0
h4	9	10.489	6.73485	23.9068	23.539	30.2739	83.2	16	post	yes	1	cps	0
h4	10	-0.668675	1.15599	7.8755	7.50767	8.66366	95.19	17	pre	no	1	cps	0
h4	10	-0.668675	1.15599	7.8755	7.50767	8.66366	95.19	18	post	no	1	cps	0
h4	11	-7.51831	-2.26883	3.10059	-3.46842	-5.73724	96.82	19	pre	no	1	cps	0
h4	1	-2.98066	0	0.367831	0	0	0	1	pre	no	2	cps	2
h4	1	-2.98066	0	0.367831	0	0	0	2	post	no	2	cps	0
h4	2	7.84218	5.41142	2.00386	-2.3717	3.03972	1.69	5	pre	no	2	cps	2
h4	3	12.8509	7.9158	24.2584	23.8906	31.8064	17.65	6	post	yes	2	cps	3
h4	6	72.1804	37.5805	52.9048	52.5369	90.1174	50	9	pre	yes	2	cps	9
h4	6	72.1804	37.5805	52.9048	52.5369	90.1174	50	10	post	yes	2	cps	3
h4	7	45.9516	24.4661	41.6339	41.2661	65.7322	63.53	11	pre	yes	2	cps	2
h4	7	45.9516	24.4661	41.6339	41.2661	65.7322	63.53	12	post	yes	2	cps	1
h4	8	31.3117	17.1462	31.3704	31.0026	48.1487	73.29	13	pre	yes	2	cps	0
h4	8	31.3117	17.1462	31.3704	31.0026	48.1487	73.29	14	post	yes	2	cps	0
h4	9	10.489	6.73485	23.9068	23.539	30.2739	83.2	15	pre	yes	2	cps	0
h4	9	10.489	6.73485	23.9068	23.539	30.2739	83.2	16	post	yes	2	cps	0
h4	10	-0.668675	1.15599	7.8755	7.50767	8.66366	95.19	17	pre	no	2	cps	0
h4	10	-0.668675	1.15599	7.8755	7.50767	8.66366	95.19	18	post	no	2	cps	0
h4	11	-7.51831	-2.26883	3.10059	-3.46842	-5.73724	96.82	19	pre	no	2	cps	1
h4	1	-2.98066	0	0.367831	0	0	0	1	pre	no	3	cps	3
h4	1	-2.98066	0	0.367831	0	0	0	2	post	no	3	cps	0
h4	2	7.84218	5.41142	2.00386	-2.3717	3.03972	1.69	5	pre	no	3	cps	6
h4	3	12.8509	7.9158	24.2584	23.8906	31.8064	17.65	6	post	yes	3	cps	3
h4	6	72.1804	37.5805	52.9048	52.5369	90.1174	50	9	pre	yes	3	cps	5
h4	6	72.1804	37.5805	52.9048	52.5369	90.1174	50	10	post	yes	3	cps	3
h4	7	45.9516	24.4661	41.6339	41.2661	65.7322	63.53	11	pre	yes	3	cps	3
h4	7	45.9516	24.4661	41.6339	41.2661	65.7322	63.53	12	post	yes	3	cps	1
h4	8	31.3117	17.1462	31.3704	31.0026	48.1487	73.29	13	pre	yes	3	cps	0
h4	8	31.3117	17.1462	31.3704	31.0026	48.1487	73.29	14	post	yes	3	cps	2
h4	9	10.489	6.73485	23.9068	23.539	30.2739	83.2	15	pre	yes	3	cps	0
h4	9	10.489	6.73485	23.9068	23.539	30.2739	83.2	16	post	yes	3	cps	0
h4	10	-0.668675	1.15599	7.8755	7.50767	8.66366	95.19	17	pre	no	3	cps	0
h4	10	-0.668675	1.15599	7.8755	7.50767	8.66366	95.19	18	post	no	3	cps	0
h4	11	-7.51831	-2.26883	3.10059	-3.46842	-5.73724	96.82	19	pre	no	3	cps	1
h5	1	3.40569	0	4.25308	0	0	0	1	pre	no	1	cps	0
h5	1	3.40569	0	4.25308	0	0	0	2	post	no	1	cps	0
h5	2	-5.72611	4.5659	7.08045	11.3335	15.8994	11.37	4	pre	yes	1	cps	0
h5	3	-8.00948	5.70759	13.0114	17.2645	22.9721	16.42	5	post	yes	1	cps	1
h5	4	-25.8847	14.6452	35.7264	39.9794	54.6246	39.05	6	pre	yes	1	cps	0
h5	5	-38.451	20.9283	44.7579	49.011	69.9393	50	7	post	yes	1	cps	2
h5	7	-28.1139	15.7598	27.949	32.2021	47.9619	65.71	9	pre	yes	1	cps	1
h5	7	-28.1139	15.7598	27.949	32.2021	47.9619	65.71	10	post	yes	1	cps	0
h5	8	-7.9908	5.69824	14.6601	18.9132	24.6114	82.41	11	pre	yes	1	cps	0
h5	8	-7.9908	5.69824	14.6601	18.9132	24.6114	82.41	12	post	yes	1	cps	0
h5	9	-8.08523	5.74546	9.12877	13.3818	19.1273	86.33	13	pre	yes	1	cps	0
h5	9	-8.08523	5.74546	9.12877	13.3818	19.1273	86.33	14	post	yes	1	cps	0
h5	10	-11.7833	7.59449	5.94887	10.202	17.7964	87.28	15	pre	yes	1	cps	0
h5	10	-11.7833	7.59449	5.94887	10.202	17.7964	87.28	16	post	yes	1	cps	0
h5	11	-3.60053	3.50311	3.94585	8.19893	11.702	91.63	18	pre	yes	1	cps	2
h5	1	3.40569	0	4.25308	0	0	0	1	pre	no	2	cps	0
h5	1	3.40569	0	4.25308	0	0	0	2	post	no	2	cps	0
h5	2	-5.72611	4.5659	7.08045	11.3335	15.8994	11.37	4	pre	yes	2	cps	0
h5	3	-8.00948	5.70759	13.0114	17.2645	22.9721	16.42	5	post	yes	2	cps	0
h5	4	-25.8847	14.6452	35.7264	39.9794	54.6246	39.05	6	pre	yes	2	cps	0
h5	5	-38.451	20.9283	44.7579	49.011	69.9393	50	7	post	yes	2	cps	4
h5	7	-28.1139	15.7598	27.949	32.2021	47.9619	65.71	9	pre	yes	2	cps	0
h5	7	-28.1139	15.7598	27.949	32.2021	47.9619	65.71	10	post	yes	2	cps	0
h5	8	-7.9908	5.69824	14.6601	18.9132	24.6114	82.41	11	pre	yes	2	cps	0
h5	8	-7.9908	5.69824	14.6601	18.9132	24.6114	82.41	12	post	yes	2	cps	0
h5	9	-8.08523	5.74546	9.12877	13.3818	19.1273	86.33	13	pre	yes	2	cps	0
h5	9	-8.08523	5.74546	9.12877	13.3818	19.1273	86.33	14	post	yes	2	cps	0
h5	10	-11.7833	7.59449	5.94887	10.202	17.7964	87.28	15	pre	yes	2	cps	0
h5	10	-11.7833	7.59449	5.94887	10.202	17.7964	87.28	16	post	yes	2	cps	0
h5	11	-3.60053	3.50311	3.94585	8.19893	11.702	91.63	18	pre	yes	2	cps	1
h5	1	3.40569	0	4.25308	0	0	0	1	pre	no	3	cps	0
h5	1	3.40569	0	4.25308	0	0	0	2	post	no	3	cps	0
h5	2	-5.72611	4.5659	7.08045	11.3335	15.8994	11.37	4	pre	yes	3	cps	0
h5	3	-8.00948	5.70759	13.0114	17.2645	22.9721	16.42	5	post	yes	3	cps	0
h5	4	-25.8847	14.6452	35.7264	39.9794	54.6246	39.05	6	pre	yes	3	cps	0
h5	5	-38.451	20.9283	44.7579	49.011	69.9393	50	7	post	yes	3	cps	3
h5	7	-28.1139	15.7598	27.949	32.2021	47.9619	65.71	9	pre	yes	3	cps	0
h5	7	-28.1139	15.7598	27.949	32.2021	47.9619	65.71	10	post	yes	3	cps	0
h5	8	-7.9908	5.69824	14.6601	18.9132	24.6114	82.41	11	pre	yes	3	cps	0
h5	8	-7.9908	5.69824	14.6601	18.9132	24.6114	82.41	12	post	yes	3	cps	0
h5	9	-8.08523	5.74546	9.12877	13.3818	19.1273	86.33	13	pre	yes	3	cps	0
h5	9	-8.08523	5.74546	9.12877	13.3818	19.1273	86.33	14	post	yes	3	cps	0
h5	10	-11.7833	7.59449	5.94887	10.202	17.7964	87.28	15	pre	yes	3	cps	0
h5	10	-11.7833	7.59449	5.94887	10.202	17.7964	87.28	16	post	yes	3	cps	0
h5	11	-3.60053	3.50311	3.94585	8.19893	11.702	91.63	18	pre	yes	3	cps	0
h6	1	-5.8538	0	1.70568	0	0	0	1	pre	no	1	cps	0
h6	1	-5.8538	0	1.70568	0	0	0	2	post	no	1	cps	0
h6	2	-12.0841	3.11515	6.61178	8.31746	11.4326	11.18	4	pre	yes	1	cps	1
h6	3	-11.6829	2.91456	12.7103	14.4159	17.3305	16.95	5	post	yes	1	cps	0
h6	4	-9.95367	2.04993	22.7825	24.4881	26.5381	25.96	6	pre	yes	1	cps	0
h6	5	-15.0914	4.6188	24.5089	26.2146	30.8334	30.16	7	post	yes	1	cps	1
h6	6	-30.4154	12.2808	37.1243	38.83	51.1108	50	8	pre	yes	1	cps	2
h6	6	-30.4154	12.2808	37.1243	38.83	51.1108	50	9	post	yes	1	cps	1
h6	7	-12.4052	3.27569	18.956	20.6617	23.9374	76.58	10	pre	yes	1	cps	2
h6	7	-12.4052	3.27569	18.956	20.6617	23.9374	76.58	11	post	yes	1	cps	0
h6	8	-0.121313	-2.86625	5.77216	7.47784	4.61159	95.49	12	pre	no	1	cps	0
h6	1	-5.8538	0	1.70568	0	0	0	1	pre	no	2	cps	0
h6	1	-5.8538	0	1.70568	0	0	0	2	post	no	2	cps	0
h6	2	-12.0841	3.11515	6.61178	8.31746	11.4326	11.18	4	pre	yes	2	cps	0
h6	3	-11.6829	2.91456	12.7103	14.4159	17.3305	16.95	5	post	yes	2	cps	0
h6	4	-9.95367	2.04993	22.7825	24.4881	26.5381	25.96	6	pre	yes	2	cps	0
h6	5	-15.0914	4.6188	24.5089	26.2146	30.8334	30.16	7	post	yes	2	cps	1
h6	6	-30.4154	12.2808	37.1243	38.83	51.1108	50	8	pre	yes	2	cps	2
h6	6	-30.4154	12.2808	37.1243	38.83	51.1108	50	9	post	yes	2	cps	1
h6	7	-12.4052	3.27569	18.956	20.6617	23.9374	76.58	10	pre	yes	2	cps	1
h6	7	-12.4052	3.27569	18.956	20.6617	23.9374	76.58	11	post	yes	2	cps	0
h6	8	-0.121313	-2.86625	5.77216	7.47784	4.61159	95.49	12	pre	no	2	cps	0
h6	1	-5.8538	0	1.70568	0	0	0	1	pre	no	5	cps	0
h6	1	-5.8538	0	1.70568	0	0	0	2	post	no	5	cps	0
h6	2	-12.0841	3.11515	6.61178	8.31746	11.4326	11.18	4	pre	yes	5	cps	1
h6	3	-11.6829	2.91456	12.7103	14.4159	17.3305	16.95	5	post	yes	5	cps	1
h6	4	-9.95367	2.04993	22.7825	24.4881	26.5381	25.96	6	pre	yes	5	cps	0
h6	5	-15.0914	4.6188	24.5089	26.2146	30.8334	30.16	7	post	yes	5	cps	0
h6	6	-30.4154	12.2808	37.1243	38.83	51.1108	50	8	pre	yes	5	cps	2
h6	6	-30.4154	12.2808	37.1243	38.83	51.1108	50	9	post	yes	5	cps	0
h6	7	-12.4052	3.27569	18.956	20.6617	23.9374	76.58	10	pre	yes	5	cps	0
h6	7	-12.4052	3.27569	18.956	20.6617	23.9374	76.58	11	post	yes	5	cps	0
h6	8	-0.121313	-2.86625	5.77216	7.47784	4.61159	95.49	12	pre	no	5	cps	0
h7	1	1.30555	0	6.18541	0	0	0	1	pre	no	1	cps	0
h7	1	1.30555	0	6.18541	0	0	0	2	post	no	1	cps	0
h7	2	-4.12604	-2.71579	8.39972	2.21432	-0.501476	0.49	4	pre	no	1	cps	0
h7	2	-4.12604	-2.71579	8.39972	2.21432	-0.501476	0.49	5	post	no	1	cps	0
h7	3	26.8833	12.7889	44.5008	38.3154	51.1042	50	6	pre	yes	1	cps	0
h7	3	26.8833	12.7889	44.5008	38.3154	51.1042	50	7	post	yes	1	cps	2
h7	7	4.33953	1.51699	23.3657	17.1803	18.6972	81.7	11	pre	yes	1	cps	3
h7	7	4.33953	1.51699	23.3657	17.1803	18.6972	81.7	12	post	yes	1	cps	0
h7	8	6.8803	2.78737	11.2288	5.04339	7.83076	92.34	13	pre	no	1	cps	0
h7	1	1.30555	0	6.18541	0	0	0	1	pre	no	2	cps	0
h7	1	1.30555	0	6.18541	0	0	0	2	post	no	2	cps	0
h7	2	-4.12604	-2.71579	8.39972	2.21432	-0.501476	0.49	4	pre	no	2	cps	0
h7	2	-4.12604	-2.71579	8.39972	2.21432	-0.501476	0.49	5	post	no	2	cps	0
h7	3	26.8833	12.7889	44.5008	38.3154	51.1042	50	6	pre	yes	2	cps	0
h7	3	26.8833	12.7889	44.5008	38.3154	51.1042	50	7	post	yes	2	cps	0
h7	7	4.33953	1.51699	23.3657	17.1803	18.6972	81.7	11	pre	yes	2	cps	2
h7	7	4.33953	1.51699	23.3657	17.1803	18.6972	81.7	12	post	yes	2	cps	0
h7	8	6.8803	2.78737	11.2288	5.04339	7.83076	92.34	13	pre	no	2	cps	0
h7	1	1.30555	0	6.18541	0	0	0	1	pre	no	5	cps	0
h7	1	1.30555	0	6.18541	0	0	0	2	post	no	5	cps	0
h7	2	-4.12604	-2.71579	8.39972	2.21432	-0.501476	0.49	4	pre	no	5	cps	0
h7	2	-4.12604	-2.71579	8.39972	2.21432	-0.501476	0.49	5	post	no	5	cps	0
h7	3	26.8833	12.7889	44.5008	38.3154	51.1042	50	6	pre	yes	5	cps	0
h7	3	26.8833	12.7889	44.5008	38.3154	51.1042	50	7	post	yes	5	cps	2
h7	7	4.33953	1.51699	23.3657	17.1803	18.6972	81.7	11	pre	yes	5	cps	1
h7	7	4.33953	1.51699	23.3657	17.1803	18.6972	81.7	12	post	yes	5	cps	0
h7	8	6.8803	2.78737	11.2288	5.04339	7.83076	92.34	13	pre	no	5	cps	0
h8	1	-9.8097	0	3.32785	0	0	0	1	pre	no	1	cps	1
h8	1	-9.8097	0	3.32785	0	0	0	2	post	no	1	cps	1
h8	2	-8.15927	0.825214	2.05214	-5.37999	-4.55477	11.14	14	pre	no	1	cps	0
h8	2	-8.15927	0.825214	2.05214	-5.37999	-4.55477	11.14	15	post	no	1	cps	0
h8	4	3.62916	6.71943	9.09714	5.76929	12.4887	30.56	17	pre	yes	1	cps	2
h8	4	3.62916	6.71943	9.09714	5.76929	12.4887	30.56	18	post	yes	1	cps	0
h8	6	5.89485	7.85227	15.9115	12.5837	20.4359	50	20	pre	yes	1	cps	0
h8	7	1.67893	5.74431	11.0503	7.72247	13.4668	67.05	21	post	yes	1	cps	0
h8	8	-11.7723	-0.981279	3.48962	0.161768	-0.819511	98	22	pre	no	1	cps	0
h8	1	-9.8097	0	3.32785	0	0	0	1	pre	no	2	cps	1
h8	1	-9.8097	0	3.32785	0	0	0	2	post	no	2	cps	0
h8	2	-8.15927	0.825214	2.05214	-5.37999	-4.55477	11.14	14	pre	no	2	cps	0
h8	2	-8.15927	0.825214	2.05214	-5.37999	-4.55477	11.14	15	post	no	2	cps	0
h8	4	3.62916	6.71943	9.09714	5.76929	12.4887	30.56	17	pre	yes	2	cps	0
h8	4	3.62916	6.71943	9.09714	5.76929	12.4887	30.56	18	post	yes	2	cps	0
h8	6	5.89485	7.85227	15.9115	12.5837	20.4359	50	20	pre	yes	2	cps	0
h8	7	1.67893	5.74431	11.0503	7.72247	13.4668	67.05	21	post	yes	2	cps	0
h8	8	-11.7723	-0.981279	3.48962	0.161768	-0.819511	98	22	pre	no	2	cps	0
h8	1	-9.8097	0	3.32785	0	0	0	1	pre	no	4	cps	1
h8	1	-9.8097	0	3.32785	0	0	0	2	post	no	4	cps	0
h8	2	-8.15927	0.825214	2.05214	-5.37999	-4.55477	11.14	14	pre	no	4	cps	0
h8	2	-8.15927	0.825214	2.05214	-5.37999	-4.55477	11.14	15	post	no	4	cps	0
h8	4	3.62916	6.71943	9.09714	5.76929	12.4887	30.56	17	pre	yes	4	cps	0
h8	4	3.62916	6.71943	9.09714	5.76929	12.4887	30.56	18	post	yes	4	cps	0
h8	6	5.89485	7.85227	15.9115	12.5837	20.4359	50	20	pre	yes	4	cps	0
h8	7	1.67893	5.74431	11.0503	7.72247	13.4668	67.05	21	post	yes	4	cps	0
h8	8	-11.7723	-0.981279	3.48962	0.161768	-0.819511	98	22	pre	no	4	cps	0
